# Supplementary material for: Allelic Diversification of the Wx and ALK Loci in Indica Restorer Lines and Their Utilisation in Hybrid Rice Breeding in China over the Last 50 Years
Source: Int J Mol Sci. 2022 May 25;23(11):5941. doi: 10.3390/ijms23115941 (PMC9180661; doi:10.3390/ijms23115941)
Supplement: Supplementary file 1 [file ijms-23-05941-s001.zip]

Archive with 3 entries (3 files):
- Supplementary figures and tables.pdf
- Supplementary table S1.xlsx
- Supplementary table S5.xlsx
