# Supplementary material for: Allelic Diversification of the Wx and ALK Loci in Indica Restorer Lines and Their Utilisation in Hybrid Rice Breeding in China over the Last 50 Years
Source: Int J Mol Sci. 2022 May 25;23(11):5941. doi: 10.3390/ijms23115941 (PMC9180661; doi:10.3390/ijms23115941)
Supplement: Supplementary file 1 [file ijms-23-05941-s001.zip › Supplementary table S1.xlsx]

## Sheet: Sheet1
Supplementary Data 1 List of 387 indica rice accessions used in this study
variety name in Chinese	variety name in English	type	area	approval year	haplotype of Waxy	allele	haplotype of ALK	allele	AAC(%)	△H(J/g)	Tp(℃)	TO(℃)	Te(℃)	taste value	stickiness	hardness	peak paste viscosity (cP)	hot paste viscosity(cP)	breakdown value(cP)	cool paste viscosity(cP)	setback value(cP)
IR64	IR64	Inbred Rice Variety（IRV）	Foreign	1985	Hap4	Wxb	Hap2	ALKc	16.78	8.87	80.2	75	86.2	81	7.4	7.6	2832	1661	1171	2723	-109
7944	7944	Inbred Rice Variety（IRV）	Southern China	1983	Hap2	Wxa	Hap2	ALKc	25.24	8.63	77.5	72.5	84.7	63	5.9	5.8	2857	2293	564	3719	862
8303	8303	Inbred Rice Variety（IRV）	Southern China	1992	Hap2	Wxa	Hap2	ALKc	28.83	9.42	77.4	72.5	84.4	43	2.4	2.8	2685	2045	640	3773	1088
78130	78130	Inbred Rice Variety（IRV）	Southern China	1985	Hap2	Wxa	Hap1	ALKb	26.39	6.02	68.4	62.9	75	72	7	6.7	2898	2542	356	3618	720
47-104	47-104	Inbred Rice Variety（IRV）	Southern China	1993	Hap2	Wxa	Hap5	ALKc	24.27	8.14	75.3	69.7	82.2	44	2.5	2.6	3071	2212	859	3933	862
B138	B138	Inbred Rice Variety（IRV）	Middle and lower reaches of the Yangtze River	2008	Hap5	Wxb	Hap1	ALKb	13.56	6.18	71.3	65.9	77	81	7.9	7.7	2930	1424	1506	2490	-440
WW001	WW001	Inbred Rice Variety（IRV）	Middle and lower reaches of the Yangtze River	2015	Hap4	Wxb	Hap1	ALKb	12.79	6.15	72.3	66.5	80	74	6.2	6.6	3358	1918	1440	3039	-319
WW002	WW002	Inbred Rice Variety（IRV）	Middle and lower reaches of the Yangtze River	2015	Hap4	Wxb	Hap1	ALKb	14.47	7.61	70.4	65.5	76.9	80	7	7.5	3477	2567	910	3602	125
WW003	WW003	Inbred Rice Variety（IRV）	Middle and lower reaches of the Yangtze River	2015	Hap4	Wxb	Hap1	ALKb	11.51	6.92	73.6	67.1	80.5	68	5.8	6.1	3326	1868	1458	2961	-365
矮红11号	Aihong11hao	Inbred Rice Variety（IRV）	Middle and lower reaches of the Yangtze River	1979	Hap2	Wxa	Hap1	ALKb	24.3	6.35	66.2	58.6	74.4	56	3.1	3.8	3096	2629	467	4119	1023
矮仔占	Aizizhan	Inbred Rice Variety（IRV）	Southern China	1950	Hap4	Wxb	Hap1	ALKb	9.63	4.86	67.5	61.8	73.7	75	6.4	6.7	3499	2435	1064	3349	-150
白香占	Baixiangzhan	Inbred Rice Variety（IRV）	Southern China	2008	Hap5	Wxb	Hap1	ALKb	16.37	8.18	72.1	66.8	78.9	75	6.3	6.9	3288	1805	1483	2854	-434
包红选	Baohongxuan	Inbred Rice Variety（IRV）	Middle and lower reaches of the Yangtze River	1976	Hap5	Wxb	Hap2	ALKc	17.71	7.95	80.4	74.9	86.2	69	6	6.2	3570	1683	1887	2612	-958
常-1	Chang-1	Inbred Rice Variety（IRV）	Southern China	2016	Hap5	Wxb	Hap1	ALKb	18.4	5.54	70.6	63.8	77.8	75	7.1	7.2	3167	1962	1205	3063	-104
常-2	Chang-2	Inbred Rice Variety（IRV）	Southern China	2017	Hap5	Wxb	Hap1	ALKb	12.91	7.08	68.4	63.5	73.8	79	7.4	7.5	3181	1630	1551	2721	-460
常-3	Chang-3	Inbred Rice Variety（IRV）	Southern China	2018	Hap5	Wxb	Hap3	ALKc	16.4	9.34	82.7	77.1	88.3	78	6.4	7.1	3461	1479	1982	2462	-999
常-4	Chang-4	Inbred Rice Variety（IRV）	Southern China	2019	Hap2	Wxa	Hap1	ALKb	26.54	6.15	69.1	63.9	75.6	68	6.1	6.1	2541	2155	386	3764	1223
常-6	Chang-6	Inbred Rice Variety（IRV）	Southern China	2018	Hap5	Wxb	Hap1	ALKb	14.39	5.71	70	63.8	76.9	71	5.3	6.2	3399	1923	1476	2988	-411
常-7	Chang-7	Inbred Rice Variety（IRV）	Southern China	2019	Hap5	Wxb	Hap1	ALKb	13.56	6.87	72.1	66	78.7	67	5.8	5.8	2812	1841	971	3210	398
成都矮8号	Chengduai8hao	Inbred Rice Variety（IRV）	Upper reaches of Yangtze River	1963	Hap2	Wxa	Hap4	ALKc	27.63	8.57	76.6	71.9	83.3	64	5.7	5.6	3311	2800	511	3915	604
创香5号	Chuangxiang5hao	Inbred Rice Variety（IRV）	Middle and lower reaches of the Yangtze River	2011	Hap5	Wxb	Hap1	ALKb	15.02	7.04	71.4	66.6	77.2	81	7.1	7.6	3803	2100	1703	3042	-761
东南201	Dongnan201	Inbred Rice Variety（IRV）	Southern China	2004	Hap4	Wxb	Hap2	ALKc	10.76	8.11	80.5	75.6	86.1	71	6	6.3	3158	1580	1578	2526	-632
鄂晚10号	Ewan10hao	Inbred Rice Variety（IRV）	Middle and lower reaches of the Yangtze River	2001	Hap4	Wxb	Hap1	ALKb	10.87	6.64	69.8	64.6	76.6	75	6.5	6.8	2582	1322	1260	2550	-32
鄂香1号	Exiang1hao	Inbred Rice Variety（IRV）	Middle and lower reaches of the Yangtze River	2002	Hap4	Wxb	Hap1	ALKb	15.34	8.11	73.3	68.4	79.3	86	8.4	8.3	3979	2205	1774	3185	-794
鄂早17	Ezao17	Inbred Rice Variety（IRV）	Middle and lower reaches of the Yangtze River	2003	Hap4	Wxb	Hap1	ALKb	13.76	7.12	70.6	65.5	77.9	74	6.5	6.9	3420	1709	1711	2492	-928
鄂中4号	Ezhong4hao	Inbred Rice Variety（IRV）	Middle and lower reaches of the Yangtze River	2002	Hap5	Wxb	Hap1	ALKb	14.13	7.14	71.1	65.3	77.7	76	6.6	6.8	3252	2157	1095	3344	92
丰美占	Fengmeizhan	Inbred Rice Variety（IRV）	Southern China	2005	Hap2	Wxa	Hap1	ALKb	25.01	6.03	69	62.9	76.1	56	4.5	4.5	3039	2403	636	4163	1124
赣晚籼14号	Ganwanxian14hao	Inbred Rice Variety（IRV）	Middle and lower reaches of the Yangtze River	1990	Hap2	Wxa	Hap4	ALKc	24.12	7.13	74.8	68.8	81.8	71	6.9	6.5	2734	2310	424	3494	760
赣晚籼30	Ganwanxian30	Inbred Rice Variety（IRV）	Middle and lower reaches of the Yangtze River	2000	Hap5	Wxb	Hap1	ALKb	13.33	7.72	71.2	65.3	79	82	8	7.9	3361	1771	1590	2622	-739
赣香	Ganxiang	Inbred Rice Variety（IRV）	Middle and lower reaches of the Yangtze River	2014	Hap5	Wxb	Hap1	ALKb	17.4	7.36	72.6	67.6	79	74	5.8	6.6	3608	1934	1674	3049	-559
赣早籼55号	Ganzaoxian55hao	Inbred Rice Variety（IRV）	Middle and lower reaches of the Yangtze River	2003	Hap4	Wxb	Hap4	ALKc	9.32	10.09	81.3	76.7	87	57	3.4	4.3	3066	1344	1722	2192	-874
广二104	Guanger104	Inbred Rice Variety（IRV）	Southern China	1978	Hap2	Wxa	Hap2	ALKc	22.18	8.78	77.7	73	83.2	59	5.2	5.1	3114	2504	610	3960	846
广源占5号	Guangyuanzhan5hao	Inbred Rice Variety（IRV）	Southern China	2008	Hap5	Wxb	Hap1	ALKb	16.86	7.16	71	66.5	77.1	76	6.5	6.9	3152	1864	1288	2925	-227
桂朝13	Guichao13	Inbred Rice Variety（IRV）	Southern China	1987	Hap2	Wxa	Hap4	ALKc	26.73	9.01	78	73.3	84.5	48	2.8	3.4	3655	3202	453	4192	537
桂朝2号	Guichao2hao	Inbred Rice Variety（IRV）	Southern China	1978	Hap2	Wxa	Hap1	ALKb	26.98	6.21	69.8	63.2	76.4	64	5	5.2	2818	2377	441	4014	1196
桂华占	Guihuazhan	Inbred Rice Variety（IRV）	Southern China	2001	Hap4	Wxb	Hap1	ALKb	12.67	7.89	73.9	68.8	80.7	76	6.5	6.9	3679	1943	1736	2864	-815
海秀占9号	Haixiuzhan9hao	Inbred Rice Variety（IRV）	Southern China	2008	Hap2	Wxa	Hap1	ALKb	24.47	4.87	69.5	63.8	76.5	60	4.7	5	3089	2812	277	3850	761
合丰占	Hefengzhan	Inbred Rice Variety（IRV）	Southern China	2009	Hap4	Wxb	Hap1	ALKb	15.37	8.87	73.7	72.5	76.9	77	6.8	7.3	3618	1886	1732	2869	-749
合农丝苗	Henongsimiao	Inbred Rice Variety（IRV）	Southern China	2015	Hap5	Wxb	Hap1	ALKb	18.79	6.59	67.8	62.6	74.9	79	7.3	7.6	3598	2113	1485	3231	-367
黄超占	Huangchaozhan	Inbred Rice Variety（IRV）	Southern China	2016	Hap4	Wxb	Hap1	ALKb	15.86	6.6	69.3	63.8	75.9	79	7.3	7.5	3313	2030	1283	3095	-218
黄秀占	Huangxiuzhan	Inbred Rice Variety（IRV）	Southern China	2010	Hap5	Wxb	Hap1	ALKb	14.09	7.22	71.9	66.7	78.9	79	6.9	7.4	3282	1892	1390	3166	-116
佳早1号	Jiazao1hao	Inbred Rice Variety（IRV）	Southern China	2007	Hap4	Wxb	Hap1	ALKb	14.77	6.31	70.3	65.2	76.8	64	4.5	5.4	3298	2349	949	3660	362
嘉育253	Jiayu253	Inbred Rice Variety（IRV）	Middle and lower reaches of the Yangtze River	2005	Hap2	Wxa	Hap5	ALKc	27.14	9.58	82	77.2	87.4	48	3.6	3.7	3097	2326	771	4015	918
鉴真2号	Jianzhen2hao	Inbred Rice Variety（IRV）	Middle and lower reaches of the Yangtze River	2001	Hap4	Wxb	Hap1	ALKb	15.94	6.36	69.6	64.2	76.3	91	8.8	9.3	3460	2020	1440	3144	-316
江航丝苗	Jianghangsimiao	Inbred Rice Variety（IRV）	Southern China	2015	Hap5	Wxb	Hap1	ALKb	14.01	6.66	70.1	64.5	76.7	69	5.6	5.9	3495	2227	1268	3232	-263
巾锋1号	Jinfeng1hao	Inbred Rice Variety（IRV）	Middle and lower reaches of the Yangtze River	1977	Hap4	Wxb	Hap1	ALKb	14.56	7.82	70.1	64.6	77.7	84	7.6	7.8	3390	2207	1183	3229	-161
金农丝苗	Jinnongsimiao	Inbred Rice Variety（IRV）	Southern China	2010	Hap4	Wxb	Hap1	ALKb	13.45	6.27	69.4	63.4	76.3	80	7	7.4	3372	2254	1118	3224	-148
金穗128	Jinsui128	Inbred Rice Variety（IRV）	Middle and lower reaches of the Yangtze River	2015	Hap5	Wxb	Hap1	ALKb	12.03	6.87	72.4	66.2	79.8	70	5.8	6.3	3061	1667	1394	2892	-169
粳籼89	Gengxian89	Inbred Rice Variety（IRV）	Southern China	1992	Hap2	Wxa	Hap3	ALKc	26.64	8.5	77.2	72.1	83.5	49	3.7	3.8	2701	1979	722	3562	861
科辐红2号	Kefuhong2hao	Inbred Rice Variety（IRV）	Southern China	1983	Hap2	Wxa	Hap2	ALKc	26.39	8.76	76.5	71.7	84.5	60	4.3	5	2787	2311	476	3845	1058
力源占1号	Liyuanzhan1hao	Inbred Rice Variety（IRV）	Southern China	2006	Hap5	Wxb	Hap1	ALKb	12.4	6.63	71.4	65.6	79	66	5.6	5.6	3057	1920	1137	3060	3
良原1号	Liangyuan1hao	Inbred Rice Variety（IRV）	Middle and lower reaches of the Yangtze River	2017	Hap4	Wxb	Hap1	ALKb	13.35	6.6	72.3	66.8	78.5	82	7.6	7.6	2929	1742	1187	2862	-67
柳沙油占202	Liushayouzhan202	Inbred Rice Variety（IRV）	Southern China	2006	Hap4	Wxb	Hap1	ALKb	16.74	6.05	72	66.9	78.3	69	5.9	6.2	2944	1677	1267	2959	15
柳香占	Liuxiangzhan	Inbred Rice Variety（IRV）	Southern China	2003	Hap4	Wxb	Hap1	ALKb	13.38	6.42	73.3	68.4	79.3	78	6.5	7	3426	1790	1636	2685	-741
满仓515	Mancang515	Inbred Rice Variety（IRV）	Southern China	1996	Hap2	Wxa	Hap5	ALKc	25.31	9.09	75.5	69.4	82.6	73	7.4	7.1	2575	2067	508	3387	812
美香占2号	Meixiangzhan2hao	Inbred Rice Variety（IRV）	Southern China	2006	Hap5	Wxb	Hap1	ALKb	13.66	6.9	73	67.7	79.1	79	7	7.5	3086	1538	1548	2614	-472
密阳70	Miyang70	Inbred Rice Variety（IRV）	Foreign	1973	Hap4	Wxb	Hap2	ALKc	16.37	6.23	78.5	62.9	84.5	81	7	7.5	2597	1480	1117	2447	-150
闽科早22	Minkezao22	Inbred Rice Variety（IRV）	Southern China	1992	Hap2	Wxa	Hap2	ALKc	25.82	7.74	76.6	71.4	82.9	55	4.2	4.6	3215	2371	844	4031	816
南丰	Nanfeng	Inbred Rice Variety（IRV）	Southern China	1998	Hap2	Wxa	Hap1	ALKb	28.83	6.47	68.2	62.9	75	90	8.8	9.2	3003	2695	308	3838	835
南京16	Nanjing16	Inbred Rice Variety（IRV）	Middle and lower reaches of the Yangtze River	2000	Hap4	Wxb	Hap1	ALKb	14.13	6.01	70.5	65	75.8	86	8.1	8.3	3292	1941	1351	3009	-283
南厦060	Nanxia060	Inbred Rice Variety（IRV）	Southern China	2000	Hap4	Wxb	Hap1	ALKb	17.48	6.99	71.4	66	78.5	71	5.2	6.4	3068	2083	985	3387	319
内中152	Neizhong152	Inbred Rice Variety（IRV）	Upper reaches of Yangtze River	1985	Hap2	Wxa	Hap1	ALKb	23.4	6.98	66.7	60.6	74.4	60	4.9	4.9	3327	3112	215	3592	265
农香24	Nongxiang24	Inbred Rice Variety（IRV）	Middle and lower reaches of the Yangtze River	2016	Hap4	Wxb	Hap1	ALKb	13.56	6.33	70.4	64.3	77.4	71	5.9	6.4	3617	2354	1263	3477	-140
农香32	Nongxiang32	Inbred Rice Variety（IRV）	Middle and lower reaches of the Yangtze River	2015	Hap4	Wxb	Hap1	ALKb	12.04	6.91	72.9	67.4	80.3	74	7	7	3215	1837	1378	2765	-450
农香39	Nongxiang39	Inbred Rice Variety（IRV）	Middle and lower reaches of the Yangtze River	2020	Hap5	Wxb	Hap1	ALKb	17.4	7.2	73.5	68	79.5	74	6.9	7	2204	881	1323	2187	-17
农香40	Nongxiang40	Inbred Rice Variety（IRV）	Middle and lower reaches of the Yangtze River	2020	Hap5	Wxb	Hap1	ALKb	17.17	7.35	72.3	67	78.6	73	6.8	7	2837	1782	1055	3050	213
农香41	Nongxiang41	Inbred Rice Variety（IRV）	Middle and lower reaches of the Yangtze River	2020	Hap5	Wxb	Hap1	ALKb	16.77	6.59	70.3	64.8	76.3	88	8.5	8.7	3293	1941	1352	3030	-263
农香42	Nongxiang42	Inbred Rice Variety（IRV）	Middle and lower reaches of the Yangtze River	2020	Hap5	Wxb	Hap1	ALKb	13.48	5.49	69.9	64.4	76.4	83	7.8	7.9	3474	2152	1322	3347	-127
七桂早25	Qiguizao25	Inbred Rice Variety（IRV）	Southern China	1986	Hap2	Wxa	Hap1	ALKb	25.37	5.45	68	62.2	74.5	53	4.1	4.1	2093	1902	191	3275	1182
七桂占	Qiguizhan	Inbred Rice Variety（IRV）	Southern China	2000	Hap4	Wxb	Hap1	ALKb	14.56	6.95	73.4	67.6	79.3	80	7.8	7.7	3351	1549	1802	2539	-812
齐粒丝苗	Qilisimiao	Inbred Rice Variety（IRV）	Southern China	2004	Hap2	Wxa	Hap1	ALKb	23.33	5.87	67.6	61.5	74.9	70	6.9	6.6	2426	2195	231	3260	834
泉珍10号	Quanzhen10hao	Inbred Rice Variety（IRV）	Southern China	2004	Hap4	Wxb	Hap1	ALKb	11.8	6.2	72.5	67.2	78.4	82	7.4	7.7	2461	1480	981	2566	105
胜泰1号	Shengtai1hao	Inbred Rice Variety（IRV）	Southern China	1999	Hap2	Wxa	Hap1	ALKb	26.56	6.35	68.8	63.2	75.5	69	6.6	6.3	2438	2111	327	3524	1086
世纪137	Shiji137	Inbred Rice Variety（IRV）	Southern China	1999	Hap2	Wxa	Hap2	ALKc	28.28	7.72	81.1	75.4	88	80	8.2	7.8	2343	1783	560	3343	1000
双桂1号	Shuanggui1hao	Inbred Rice Variety（IRV）	Southern China	1983	Hap2	Wxa	Hap1	ALKb	26.71	7.01	65.9	60.7	72.3	63	5.2	5.2	2361	2149	212	3276	915
双桂36	Shuanggui36	Inbred Rice Variety（IRV）	Southern China	1986	Hap2	Wxa	Hap1	ALKb	26.64	7.43	68.2	62.4	74.9	82	7.1	7.6	2684	2281	403	3304	620
特籼占13	Texianzhan13	Inbred Rice Variety（IRV）	Southern China	1996	Hap2	Wxa	Hap1	ALKb	24.95	6.44	68.6	63.2	75.2	66	5.7	5.8	2665	2318	347	3309	644
特优2035	Teyou2035	Inbred Rice Variety（IRV）	Middle and lower reaches of the Yangtze River	2003	Hap4	Wxb	Hap1	ALKb	19.13	5.72	69.4	63.9	76.6	80	7.3	7.5	3229	1917	1312	3020	-209
田东香	Tiandongxiang	Inbred Rice Variety（IRV）	Southern China	2001	Hap5	Wxb	Hap1	ALKb	10.4	7.13	72.1	66.7	78.9	72	6.3	6.7	2963	1603	1360	2642	-321
团结1号	Tuanjie1hao	Inbred Rice Variety（IRV）	Southern China	1983	Hap2	Wxa	Hap5	ALKc	26.99	9.82	78.1	73.7	83.8	64	5.9	5.7	2929	2373	556	3574	645
温229	Wen229	Inbred Rice Variety（IRV）	Middle and lower reaches of the Yangtze River	2006	Hap2	Wxa	Hap1	ALKb	26.54	6.01	69.2	63.2	76.3	51	3.6	3.7	3057	2729	328	3626	569
锡利贡米	Xiligongmi	Inbred Rice Variety（IRV）	Upper reaches of Yangtze River	2003	Hap5	Wxb	Hap1	ALKb	15.76	5.73	69.3	63	77.2	84	7.5	7.8	2645	1463	1182	2447	-198
湘晚籼10号	Xiangwanxian10hao	Inbred Rice Variety（IRV）	Middle and lower reaches of the Yangtze River	1999	Hap4	Wxb	Hap1	ALKb	12.43	6.27	72.1	67.1	78.4	82	7.1	7.6	3826	1927	1899	2955	-871
湘晚籼12号	Xiangwanxian12hao	Inbred Rice Variety（IRV）	Middle and lower reaches of the Yangtze River	2001	Hap4	Wxb	Hap1	ALKb	13.84	7.25	73.4	68	80.3	62	4.2	5.4	3327	1966	1361	3062	-265
湘晚籼13	Xiangwanxian13	Inbred Rice Variety（IRV）	Middle and lower reaches of the Yangtze River	2001	Hap4	Wxb	Hap1	ALKb	11.7	5.65	71	65.8	77.6	83	7.6	7.6	3273	2190	1083	3300	27
湘晚籼13号	Xiangwanxian13hao	Inbred Rice Variety（IRV）	Middle and lower reaches of the Yangtze River	2001	Hap4	Wxb	Hap1	ALKb	15.92	5.61	72.6	67.4	78.9	86	7.8	8	3694	1872	1822	2930	-764
湘晚籼17	Xiangwanxian17	Inbred Rice Variety（IRV）	Middle and lower reaches of the Yangtze River	2008	Hap4	Wxb	Hap1	ALKb	17.37	6.53	71.9	66.2	79.6	74	6.2	6.6	3882	2630	1252	3820	-62
湘晚籼6号	Xiangwanxian6hao	Inbred Rice Variety（IRV）	Middle and lower reaches of the Yangtze River	1995	Hap4	Wxb	Hap1	ALKb	13.91	6.77	71.6	65.8	78.9	74	6.4	6.6	3185	2286	899	3323	138
湘晚籼9号	Xiangwanxian9hao	Inbred Rice Variety（IRV）	Middle and lower reaches of the Yangtze River	1998	Hap4	Wxb	Hap1	ALKb	14.79	7.18	71.5	66.9	77.4	77	7.1	7.3	3101	1938	1163	2928	-173
湘早籼13	Xiangzaoxian13	Inbred Rice Variety（IRV）	Middle and lower reaches of the Yangtze River	1993	Hap2	Wxa	Hap3	ALKc	27.22	7.18	75.7	70.8	81.7	77	8	7.7	2995	2108	887	4102	1107
湘早籼32号	Xiangzaoxian32hao	Inbred Rice Variety（IRV）	Middle and lower reaches of the Yangtze River	2001	Hap4	Wxb	Hap4	ALKc	14.14	7.92	81.5	77	86.5	78	7.2	7.5	3678	1611	2067	2582	-1096
湘早籼44号	Xiangzaoxian44hao	Inbred Rice Variety（IRV）	Middle and lower reaches of the Yangtze River	2007	Hap2	Wxa	Hap1	ALKb	26.04	5.53	67.3	60.4	74.6	59	4.9	4.9	2943	2651	292	3616	673
湘早籼6号	Xiangzaoxian6hao	Inbred Rice Variety（IRV）	Middle and lower reaches of the Yangtze River	1989	Hap2	Wxa	Hap2	ALKb	17.27	6.49	66.6	62.1	72.8	76	6	6.6	3387	1804	1583	2894	-493
象牙香占	Xiangyaxiangzhan	Inbred Rice Variety（IRV）	Southern China	2006	Hap4	Wxb	Hap1	ALKb	15.69	4.12	72.6	67.9	76.8	77	6.8	7.1	3287	1840	1447	3075	-212
秀丰占5号	Xiufengzhan5hao	Inbred Rice Variety（IRV）	Southern China	2005	Hap2	Wxa	Hap1	ALKb	26.63	6.37	68.8	62.3	75.9	49	3.3	3.5	3165	2842	323	3613	448
扬稻2号	Yangdao2hao	Inbred Rice Variety（IRV）	Middle and lower reaches of the Yangtze River	1985	Hap2	Wxa	Hap3	ALKc	27.49	7.31	76.2	71.1	83.6	73	7.1	7	2492	1959	533	3498	1006
扬稻4号	Yangdao4hao	Inbred Rice Variety（IRV）	Middle and lower reaches of the Yangtze River	1990	Hap2	Wxa	Hap2	ALKc	22.37	5.96	76.2	68.1	82.7	61	5.5	5.4	1833	1568	265	3006	1173
扬稻8号	Yangdao8hao	Inbred Rice Variety（IRV）	Middle and lower reaches of the Yangtze River	2001	Hap4	Wxb	Hap1	ALKb	11.61	6.02	69.3	64.1	76.7	81	8.1	7.9	3007	1581	1426	2736	-271
野丝占	Yesizhan	Inbred Rice Variety（IRV）	Southern China	2005	Hap4	Wxb	Hap1	ALKb	12.54	6.11	68.8	62.6	76.3	67	5.3	5.7	3346	2322	1024	3752	406
叶青伦	Yeqinglun	Inbred Rice Variety（IRV）	Southern China	1982	Hap2	Wxa	Hap1	ALKb	23.19	5.5	69.7	64.7	76.9	46	3.2	3.2	2694	2478	216	3282	588
甬籼15	Yongxian15	Inbred Rice Variety（IRV）	Middle and lower reaches of the Yangtze River	2008	Hap2	Wxa	Hap4	ALKc	21.74	9.43	78.2	73	83.3	63	5.8	5.7	2748	2201	547	3898	1150
油占	Youzhan	Inbred Rice Variety（IRV）	Southern China	1950	Hap4	Wxb	Hap1	ALKb	15.35	6.44	67.9	62.5	74.3	78	6.8	7.3	3090	2015	1075	3290	200
玉针香	Yuzhenxiang	Inbred Rice Variety（IRV）	Middle and lower reaches of the Yangtze River	2009	Hap5	Wxb	Hap1	ALKb	10.95	7.16	73.4	68.6	79	76	7	7.1	3237	1916	1321	2959	-278
粤抗102	Yuekang102	Inbred Rice Variety（IRV）	Southern China	2017	Hap5	Wxb	Hap1	ALKb	14.77	6.87	71.6	66.5	78.1	80	7.3	7.6	2881	1567	1314	2788	-93
粤莉占	Yuelizhan	Inbred Rice Variety（IRV）	Southern China	2014	Hap5	Wxb	Hap1	ALKb	15.91	6.97	70.8	65.5	78.3	78	7.2	7.5	3468	1801	1667	2930	-538
粤秀占	Yuexiuzhan	Inbred Rice Variety（IRV）	Southern China	2006	Hap5	Wxb	Hap1	ALKb	17.63	7.75	70.6	64.6	77.6	70	5.7	6.3	2346	1406	940	2553	207
云恢68	Yunhui68	Inbred Rice Variety（IRV）	Upper reaches of Yangtze River	2010	Hap6	Wxop	Hap1	ALKb	11.14	8.18	70.7	64.2	78.7	79	6.6	7.2	3421	1717	1704	2445	-976
浙106	Zhe106	Inbred Rice Variety（IRV）	Middle and lower reaches of the Yangtze River	2004	Hap2	Wxa	Hap1	ALKb	24.75	6.65	68.5	63.3	75.7	74	6.4	6.8	3183	2851	332	3732	549
珍优1号	Zhenyou1hao	Inbred Rice Variety（IRV）	Southern China	1986	Hap4	Wxb	Hap1	ALKb	19.26	7.06	70.1	64.2	76.2	83	7.9	8.2	2891	1597	1294	2594	-297
珍珠矮11	Zhenzhuai11	Inbred Rice Variety（IRV）	Southern China	1982	Hap4	Wxb	Hap1	ALKb	16.86	5.74	68.8	63.6	75.3	55	5.1	4.7	3087	2662	425	4083	996
中佳3号	Zhongjia3hao	Inbred Rice Variety（IRV）	Middle and lower reaches of the Yangtze River	2005	Hap2	Wxa	Hap1	ALKb	21.2	5.85	68.9	63.4	75.8	48	3.5	3.4	1981	1801	180	3077	1096
中香1号	Zhongxiang1hao	Inbred Rice Variety（IRV）	Middle and lower reaches of the Yangtze River	1998	Hap5	Wxb	Hap1	ALKb	15.77	7.21	71	65.8	77.2	80	7	7.3	3359	1904	1455	2963	-396
75P12	75P12	Three-line Restorer Line(3-RL)	Middle and lower reaches of the Yangtze River	1975	Hap1	Wxlv	Hap4	ALKc	27.27	7.1	73.9	68.8	80.7	60	4.3	5	2099	1483	616	2514	415
蜀恢361	Shuhui361	Three-line Restorer Line(3-RL)	Upper reaches of Yangtze River	2006	Hap4	Wxb	Hap2	ALKc	8.81	8.37	80.9	75.8	86.8	65	4.2	5.2	3484	1841	1643	2633	-851
辐恢838（小粒）	Fuhui838（Small grain）	Three-line Restorer Line(3-RL)	Southern China	1994	Hap4	Wxb	Hap1	ALKb	9.38	6.67	72.3	66.9	78.3	81	7.7	7.7	3596	2433	1163	3348	-248
成恢149	Chenghui149	Three-line Restorer Line(3-RL)	Upper reaches of Yangtze River	1994	Hap4	Wxb	Hap2	ALKc	9.52	8.51	79.3	74.2	84.8	72	6.6	6.7	3500	1496	2004	2360	-1140
粤恢9802	Yuehui9802	Three-line Restorer Line(3-RL)	Southern China	2010	Hap4	Wxb	Hap3	ALKc	9.62	9.42	81.4	76.3	86.8	82	7.5	8	3594	2027	1567	2916	-678
R644	R644	Three-line Restorer Line(3-RL)	Middle and lower reaches of the Yangtze River	1996	Hap4	Wxb	Hap3	ALKc	9.93	8.86	79.4	75.3	85.1	74	6.5	6.8	3448	1627	1821	2464	-984
R207	R207	Three-line Restorer Line(3-RL)	Middle and lower reaches of the Yangtze River	2001	Hap4	Wxb	Hap2	ALKc	9.95	9.46	81.3	75.8	87.1	71	6.2	6.5	3485	1915	1570	2792	-693
R1288	R1288	Three-line Restorer Line(3-RL)	Southern China	2005	Hap5	Wxb	Hap5	ALKc	10.04	8.79	79.4	74.4	85.5	64	5.2	5.6	3232	1554	1678	2372	-860
福恢964	Fuhui964	Three-line Restorer Line(3-RL)	Southern China	2003	Hap4	Wxb	Hap2	ALKc	10.1	7.88	80.4	75.3	86	86	8.1	8.6	3952	1874	2078	2618	-1334
镇恢42	Zhenhui42	Three-line Restorer Line(3-RL)	Middle and lower reaches of the Yangtze River	2004	Hap4	Wxb	Hap2	ALKc	10.1	10.66	81.6	76.4	87.8	85	8	8.2	3421	1748	1673	2588	-833
R6135	R6135	Three-line Restorer Line(3-RL)	Middle and lower reaches of the Yangtze River	2006	Hap4	Wxb	Hap2	ALKc	10.1	9.21	81.5	74.8	88.4	80	7.1	7.5	2909	1794	1115	2609	-300
SWR4（8888）	SWR4（8888）	Three-line Restorer Line(3-RL)	Middle and lower reaches of the Yangtze River	1998	Hap4	Wxb	Hap4	ALKc	10.15	10.75	83.2	79	88.1	70	5.2	6.1	3086	1580	1506	2172	-914
南恢辐819	Nanhuifu819	Three-line Restorer Line(3-RL)	Southern China	1997	Hap4	Wxb	Hap2	ALKc	10.33	9.58	81.4	74.9	88.2	76	6.8	7.1	3379	1670	1709	2337	-1042
旱恢3号	Hanhui3hao	Three-line Restorer Line(3-RL)	Middle and lower reaches of the Yangtze River	2011	Hap4	Wxb	Hap1	ALKb	10.33	6.61	71.2	66.6	76.9	79	7.2	7.3	3294	1920	1374	2874	-420
黔恢104	Qianhui104	Three-line Restorer Line(3-RL)	Upper reaches of Yangtze River	2016	Hap4	Wxb	Hap1	ALKb	10.42	6.32	70.7	65.5	76.9	71	6	6.5	2961	1572	1389	2547	-414
绵恢2040	Mianhui2040	Three-line Restorer Line(3-RL)	Upper reaches of Yangtze River	2007	Hap4	Wxb	Hap2	ALKc	10.51	9.29	78.9	72.6	87.4	78	6.9	7	3047	1311	1736	2115	-932
昌恢871	Changhui871	Three-line Restorer Line(3-RL)	Middle and lower reaches of the Yangtze River	2008	Hap4	Wxb	Hap1	ALKb	10.6	6.46	70.1	64	77.5	60	4.1	4.9	2947	1765	1182	2797	-150
川航恢1618	Chuanhanghui1618	Three-line Restorer Line(3-RL)	Upper reaches of Yangtze River	2015	Hap4	Wxb	Hap2	ALKc	10.66	9.5	80.8	75.8	86.3	90	8.9	9.3	3604	1847	1757	2594	-1010
蜀恢498	Shuhui498	Three-line Restorer Line(3-RL)	Upper reaches of Yangtze River	2007	Hap4	Wxb	Hap1	ALKb	10.73	7.32	72.1	66.9	78	76	6.6	7.1	3416	2038	1378	2981	-435
R608	R608	Three-line Restorer Line(3-RL)	Middle and lower reaches of the Yangtze River	2006	Hap4	Wxb	Hap2	ALKc	10.81	8.74	81.9	76.5	87.4	75	6.6	6.9	3497	1905	1592	2842	-655
R115	R115	Three-line Restorer Line(3-RL)	Middle and lower reaches of the Yangtze River	2009	Hap4	Wxb	Hap1	ALKb	10.89	7.64	71.6	65.6	78	76	7.4	7.6	2950	2150	800	3062	112
泉恢131	Quanhui131	Three-line Restorer Line(3-RL)	Southern China	2004	Hap4	Wxb	Hap2	ALKc	11.18	8.98	79.7	74.3	86.1	75	6.2	6.8	3568	1538	2030	2342	-1226
R60	R60	Three-line Restorer Line(3-RL)	Middle and lower reaches of the Yangtze River	2012	Hap4	Wxb	Hap1	ALKb	11.46	6.81	70.8	65.4	78.6	87	8.3	8.3	3156	1949	1207	2803	-353
贵恢985	Guihui985	Three-line Restorer Line(3-RL)	Upper reaches of Yangtze River	2013	Hap4	Wxb	Hap2	ALKc	11.46	8.52	81.4	75	87.2	78	6.7	7.2	3405	1572	1833	2501	-904
盐恢650	Yanhui650	Three-line Restorer Line(3-RL)	Middle and lower reaches of the Yangtze River	2004	Hap4	Wxb	Hap2	ALKc	11.48	9.37	81.4	76.2	87.8	82	7.2	7.5	3478	1574	1904	2397	-1081
明恢100	Minghui100	Three-line Restorer Line(3-RL)	Southern China	2002	Hap4	Wxb	Hap2	ALKc	11.52	7.84	77.1	72.4	83.5	78	6.8	7.2	3699	1583	2116	2321	-1378
K4806	K4806	Three-line Restorer Line(3-RL)	Middle and lower reaches of the Yangtze River	2010	Hap4	Wxb	Hap3	ALKc	11.62	8.91	80.1	74.7	86.9	83	7.6	7.8	3524	1663	1861	2344	-1180
南恢445	Nanhui445	Three-line Restorer Line(3-RL)	Upper reaches of Yangtze River	2005	Hap4	Wxb	Hap2	ALKc	11.64	8.57	79.5	74.1	85.5	79	7.1	7.4	3361	1725	1636	2615	-746
R1586	R1586	Three-line Restorer Line(3-RL)	Southern China	2012	Hap2	Wxa	Hap2	ALKc	25.58	7.4	76	70.8	82.4	76	7.6	7.3	2754	2181	573	3833	1079
桂649	Gui649	Three-line Restorer Line(3-RL)	Southern China	2004	Hap4	Wxb	Hap3	ALKc	11.65	8.43	74.5	70	79.8	72	5.9	6.5	3204	1682	1522	2504	-700
广恢3550	Guanghui3550	Three-line Restorer Line(3-RL)	Southern China	1993	Hap4	Wxb	Hap5	ALKc	11.76	9.47	81.3	76.8	87.4	85	8.1	8.4	3412	1674	1738	2515	-897
南恢183	Nanhui183	Three-line Restorer Line(3-RL)	Southern China	1999	Hap4	Wxb	Hap2	ALKc	11.81	9.98	81.1	76.1	86.8	83	7.7	7.9	3660	1446	2214	2240	-1420
R273	R273	Three-line Restorer Line(3-RL)	Southern China	2004	Hap4	Wxb	Hap1	ALKb	11.9	6.06	69.8	64.3	76.4	84	7.7	7.8	3206	1631	1575	2522	-684
R1078	R1078	Three-line Restorer Line(3-RL)	Middle and lower reaches of the Yangtze River	2015	Hap4	Wxb	Hap1	ALKb	11.97	5.9	71.8	66.4	78.5	88	8.3	8.8	3338	1572	1766	2514	-824
R1202	R1202	Three-line Restorer Line(3-RL)	Southern China	2005	Hap4	Wxb	Hap2	ALKc	11.98	8.57	83	75.1	88.8	76	6.4	6.9	3483	1648	1835	2396	-1087
R1005	R1005	Three-line Restorer Line(3-RL)	Upper reaches of Yangtze River	2003	Hap4	Wxb	Hap1	ALKb	11.98	6.01	70	63.9	77.9	76	7	7	3334	1552	1782	2400	-934
R573	R573	Three-line Restorer Line(3-RL)	Upper reaches of Yangtze River	2015	Hap4	Wxb	Hap1	ALKb	12.01	6.6	69.5	64.1	76.5	71	6.2	6.5	3537	1973	1564	2904	-633
闽恢3301	Minhui3301	Three-line Restorer Line(3-RL)	Southern China	2007	Hap4	Wxb	Hap2	ALKc	12.09	8.96	80.9	75.2	87.2	75	5.6	6.3	3469	1620	1849	2591	-878
Q恢28	Qhui28	Three-line Restorer Line(3-RL)	Upper reaches of Yangtze River	2013	Hap4	Wxb	Hap1	ALKb	12.1	7.95	72.7	67.4	79.9	73	6.6	6.8	2938	1876	1062	3048	110
涪恢9303	Fuhui9303	Three-line Restorer Line(3-RL)	Upper reaches of Yangtze River	2003	Hap4	Wxb	Hap2	ALKc	12.1	7.38	80.8	74.8	86.3	86	8.2	8.4	3401	1399	2002	2387	-1014
R225	R225	Three-line Restorer Line(3-RL)	Southern China	2008	Hap2	Wxa	Hap1	ALKb	24.28	5.31	69	62.7	75.8	52	4	3.9	2881	2598	283	3824	943
WR001	WR001	Three-line Restorer Line(3-RL)	Middle and lower reaches of the Yangtze River	2015	Hap5	Wxb	Hap5	ALKc	12.11	9.55	82.1	79	87.5	73	5.8	6.4	3301	1724	1577	2641	-660
中莲恢950	Zhonglianhui950	Three-line Restorer Line(3-RL)	Middle and lower reaches of the Yangtze River	2008	Hap4	Wxb	Hap1	ALKb	12.14	6.48	72.3	67	78.7	76	6.5	7.1	3518	1794	1724	2789	-729
多系一号	Duoxiyihao	Three-line Restorer Line(3-RL)	Upper reaches of Yangtze River	1993	Hap4	Wxb	Hap2	ALKc	12.16	7.55	81.9	76.6	88.5	87	8.2	8.5	2896	1487	1409	2292	-604
桂99	Gui99	Three-line Restorer Line(3-RL)	Southern China	1987	Hap4	Wxb	Hap1	ALKb	12.23	8.06	71.6	66.1	78.1	71	5.8	6.4	3338	1750	1588	2633	-705
R320	R320	Three-line Restorer Line(3-RL)	Middle and lower reaches of the Yangtze River	2008	Hap2	Wxa	Hap1	ALKb	28.57	6.33	65.8	60.4	72.3	74	7	6.7	3340	2914	426	3795	455
德恢923	Dehui923	Three-line Restorer Line(3-RL)	Upper reaches of Yangtze River	2014	Hap4	Wxb	Hap1	ALKb	12.23	6.93	71.4	66.5	77.6	57	3.8	4.6	3274	2021	1253	2944	-330
测235	Ce235	Three-line Restorer Line(3-RL)	Southern China	2008	Hap4	Wxb	Hap5	ALKc	12.24	9.45	80.6	75.5	86.3	77	6.5	7	3627	1713	2314	2437	-1590
华恢352	Huahui352	Three-line Restorer Line(3-RL)	Middle and lower reaches of the Yangtze River	2014	Hap4	Wxb	Hap2	ALKc	12.25	9.48	81.2	76	86.7	80	7.3	7.6	3827	1817	2010	2713	-1114
泸恢1345	Luhui1345	Three-line Restorer Line(3-RL)	Upper reaches of Yangtze River	2002	Hap4	Wxb	Hap1	ALKb	12.29	6.71	71.5	66.2	78.3	79	7.4	7.3	3682	2636	1046	3456	-226
桂1025	Gui1025	Three-line Restorer Line(3-RL)	Southern China	2004	Hap4	Wxb	Hap1	ALKb	12.34	7.1	67.6	59.6	73.6	72	6.1	6.6	3174	1924	1250	3116	-58
广恢122	Guanghui122	Three-line Restorer Line(3-RL)	Southern China	1994	Hap4	Wxb	Hap3	ALKc	12.35	9.13	79.7	75.1	85.1	87	7.7	8.2	3778	1865	1913	2724	-1054
涪恢9802	Fuhui9802	Three-line Restorer Line(3-RL)	Upper reaches of Yangtze River	2008	Hap4	Wxb	Hap2	ALKc	12.38	9.52	79.5	75.1	84.5	82	7.7	7.7	3634	1747	1887	2528	-1106
绿稻24	Ludao24	Three-line Restorer Line(3-RL)	Middle and lower reaches of the Yangtze River	2003	Hap4	Wxb	Hap1	ALKb	12.44	7.11	71.2	65.4	77.3	73	6.6	6.9	3319	2119	1200	3210	-109
泸恢602	Luhui602	Three-line Restorer Line(3-RL)	Upper reaches of Yangtze River	1996	Hap4	Wxb	Hap1	ALKb	12.46	8.08	72.8	67	79.8	75	6.7	6.8	3441	2312	1129	3249	-192
R507	R507	Three-line Restorer Line(3-RL)	Middle and lower reaches of the Yangtze River	2003	Hap2	Wxa	Hap2	ALKc	26.47	8.69	78.8	74.8	85.8	73	7.3	7.1	3144	2498	646	3965	821
R8117	R8117	Three-line Restorer Line(3-RL)	Middle and lower reaches of the Yangtze River	2014	Hap4	Wxb	Hap3	ALKc	12.51	7.64	80.5	70.2	86.7	80	6.9	7.6	3156	1367	1789	2320	-836
R5128	R5128	Three-line Restorer Line(3-RL)	Middle and lower reaches of the Yangtze River	2010	Hap2	Wxa	Hap2	ALKc	22.96	7.94	77	71.6	83.6	65	6	6.1	2705	2157	548	3781	1076
泸恢615	Luhui615	Three-line Restorer Line(3-RL)	Upper reaches of Yangtze River	2000	Hap4	Wxb	Hap2	ALKc	12.75	7.16	80	73	84.9	75	7	7.1	3327	1571	1756	2342	-985
绵恢146	Mianhui146	Three-line Restorer Line(3-RL)	Upper reaches of Yangtze River	2012	Hap4	Wxb	Hap2	ALKc	12.79	7.91	80	74.3	85.6	85	7.7	8.1	3499	1704	1795	2539	-960
成恢177	Chenghui177	Three-line Restorer Line(3-RL)	Upper reaches of Yangtze River	2001	Hap4	Wxb	Hap1	ALKb	12.91	5.82	71	65.2	78.6	72	6	6.6	2913	1852	1061	2941	28
西恢18号	Xihui18hao	Three-line Restorer Line(3-RL)	Upper reaches of Yangtze River	2011	Hap4	Wxb	Hap2	ALKc	12.96	8.57	80.1	75.1	86.3	85	7.7	7.9	3440	1652	1788	2371	-1069
R-7	R-7	Three-line Restorer Line(3-RL)	Southern China	2019	Hap2	Wxa	Hap1	ALKb	24.17	4.94	66.4	61.4	72.9	57	4.7	4.6	2564	2129	435	3351	787
明恢86	Minghui86	Three-line Restorer Line(3-RL)	Southern China	1993	Hap4	Wxb	Hap2	ALKc	12.99	7.78	79.6	74.6	85.5	79	7.3	7.5	3659	1635	2024	2402	-1257
R2329	R2329	Three-line Restorer Line(3-RL)	Middle and lower reaches of the Yangtze River	2013	Hap4	Wxb	Hap2	ALKc	13	8.65	80.5	74.4	86.7	85	7.6	8.1	3533	2204	1329	2918	-615
蜀恢137	Shuhui137	Three-line Restorer Line(3-RL)	Upper reaches of Yangtze River	2011	Hap4	Wxb	Hap1	ALKb	13.01	7.35	70.8	65.1	78.5	90	8.8	9.2	3424	1838	1586	2755	-669
R3700	R3700	Three-line Restorer Line(3-RL)	Middle and lower reaches of the Yangtze River	2014	Hap4	Wxb	Hap2	ALKc	13.02	8.56	81.5	76.4	87.2	75	6.8	7.1	3941	1919	2022	2822	-1119
华恢118	Huahui118	Three-line Restorer Line(3-RL)	Middle and lower reaches of the Yangtze River	2003	Hap4	Wxb	Hap2	ALKc	13.04	9.91	80.8	76.3	86.9	77	6.7	7.2	3204	1561	1643	2454	-750
R162	R162	Three-line Restorer Line(3-RL)	Upper reaches of Yangtze River	2004	Hap4	Wxb	Hap2	ALKc	13.09	10.01	82	77.1	88.1	78	7	7.3	3468	1656	1812	2440	-1028
南恢125	Nanhui125	Three-line Restorer Line(3-RL)	Southern China	2003	Hap4	Wxb	Hap2	ALKc	13.12	10.61	80.8	75.7	86.5	83	7.7	7.8	3726	1490	2236	2223	-1503
泸恢17	Luhui17	Three-line Restorer Line(3-RL)	Upper reaches of Yangtze River	1996	Hap4	Wxb	Hap1	ALKb	13.15	6.7	71.4	66.2	77.8	84	7.5	7.6	3320	2100	1220	2993	-327
成恢425	Chenghui425	Three-line Restorer Line(3-RL)	Upper reaches of Yangtze River	2007	Hap4	Wxb	Hap1	ALKb	13.17	5.86	68.9	63	74.5	81	7.5	7.8	3542	2469	1073	3285	-257
湘恢299	Xianghui299	Three-line Restorer Line(3-RL)	Middle and lower reaches of the Yangtze River	2003	Hap4	Wxb	Hap2	ALKc	13.2	8.74	81.9	76.5	87.3	79	6.8	7.4	3762	2014	1748	2689	-1073
R158	R158	Three-line Restorer Line(3-RL)	Upper reaches of Yangtze River	2006	Hap4	Wxb	Hap2	ALKc	13.2	6.89	69.5	63.9	76.6	88	8.3	8.4	3095	1857	1238	2872	-223
R2122	R2122	Three-line Restorer Line(3-RL)	Middle and lower reaches of the Yangtze River	2005	Hap4	Wxb	Hap1	ALKb	13.23	7.23	71.3	65	78.1	74	6	6.6	2760	1715	1045	2877	117
T315	T315	Three-line Restorer Line(3-RL)	Southern China	2003	Hap2	Wxa	Hap3	ALKc	24.44	6.21	78.7	74.6	86.6	79	7.4	7.3	2954	1797	1157	3141	187
R5240	R5240	Three-line Restorer Line(3-RL)	Upper reaches of Yangtze River	2018	Hap4	Wxb	Hap2	ALKc	13.23	8.59	78.8	73.6	84.5	78	6.6	7.2	3590	2008	1582	2972	-618
WR002	WR002	Three-line Restorer Line(3-RL)	Middle and lower reaches of the Yangtze River	2015	Hap4	Wxb	Hap1	ALKb	13.26	7.32	71.2	65.5	77.4	86	7.5	8	3760	1970	1790	2955	-805
R-2	R-2	Three-line Restorer Line(3-RL)	Southern China	2018	Hap5	Wxb	Hap1	ALKb	13.37	6.06	70.6	65.5	76.2	70	7	7.3	3224	1789	1435	2807	-417
德恢3485	Dehui3485	Three-line Restorer Line(3-RL)	Upper reaches of Yangtze River	2016	Hap4	Wxb	Hap1	ALKb	13.4	6.32	71.3	65.2	79.1	76	6.5	7	3482	2134	1348	3187	-295
宜恢10号	Yihui10hao	Three-line Restorer Line(3-RL)	Upper reaches of Yangtze River	2003	Hap4	Wxb	Hap2	ALKc	13.41	7.3	81.6	66.3	87.2	86	7.9	8.2	3337	1902	1435	2840	-497
古154	Gu154	Three-line Restorer Line(3-RL)	Foreign	1974	Hap5	Wxb	Hap1	ALKb	13.43	6.73	69.8	64.8	76.4	79	7.3	7.5	3764	2281	1483	3370	-394
测253	Ce253	Three-line Restorer Line(3-RL)	Southern China	2003	Hap2	Wxa	Hap1	ALKb	25.92	7.98	70.8	65.4	77.3	57	5.1	4.8	3006	2577	429	3793	787
R1106	R1106	Three-line Restorer Line(3-RL)	Middle and lower reaches of the Yangtze River	2015	Hap4	Wxb	Hap1	ALKb	13.43	7.01	69.7	64.2	77.1	70	5.6	5.9	3285	1786	1499	2716	-569
粤农丝苗	Yuenongsimiao	Three-line Restorer Line(3-RL)	Southern China	2011	Hap4	Wxb	Hap1	ALKb	13.48	7.33	73.2	67.7	79.8	73	6.4	6.6	3379	2440	939	3496	117
昌恢121	Changhui121	Three-line Restorer Line(3-RL)	Middle and lower reaches of the Yangtze River	2004	Hap2	Wxa	Hap1	ALKb	24.14	6.18	67.1	62.2	72.8	44	2.5	2.6	3079	2495	584	4131	1052
昌恢851	Changhui851	Three-line Restorer Line(3-RL)	Middle and lower reaches of the Yangtze River	2009	Hap2	Wxa	Hap1	ALKb	25.07	6.25	70	63.5	77.8	41	2.6	2.5	2732	2519	213	3576	844
R508	R508	Three-line Restorer Line(3-RL)	Upper reaches of Yangtze River	2016	Hap4	Wxb	Hap2	ALKc	13.5	7	81.8	76.9	87.4	85	7.6	8.1	3661	1756	1905	2563	-1098
R9918	R9918	Three-line Restorer Line(3-RL)	Middle and lower reaches of the Yangtze River	2005	Hap4	Wxb	Hap2	ALKc	13.51	8.88	81	76	87.3	82	6.4	7.3	3515	1711	1804	2624	-891
昌恢T025	ChanghuiT025	Three-line Restorer Line(3-RL)	Middle and lower reaches of the Yangtze River	2008	Hap2	Wxa	Hap1	ALKb	26.4	5.17	69.3	63.9	76.2	46	2.9	2.8	2934	2641	293	3903	969
Q431	Q431	Three-line Restorer Line(3-RL)	Upper reaches of Yangtze River	2004	Hap4	Wxb	Hap1	ALKb	13.51	6.46	71.2	65.7	77.2	75	6.4	6.8	3483	2111	1372	3155	-328
R198	R198	Three-line Restorer Line(3-RL)	Middle and lower reaches of the Yangtze River	1995	Hap4	Wxb	Hap1	ALKb	13.51	6.23	70.3	63.9	77.9	82	7.8	8	3403	2517	886	3592	189
南恢009	Nanhui009	Three-line Restorer Line(3-RL)	Southern China	2000	Hap4	Wxb	Hap2	ALKc	13.55	10.44	81.4	76.3	87.9	83	7.7	7.9	3102	1711	1391	2459	-643
明恢67	Minghui67	Three-line Restorer Line(3-RL)	Southern China	1987	Hap4	Wxb	Hap3	ALKc	13.56	8.85	81	76	86.8	76	7.1	7.2	3317	1851	1466	2908	-409
五山丝苗	Wushansimiao	Three-line Restorer Line(3-RL)	Southern China	2009	Hap5	Wxb	Hap1	ALKb	13.58	7.35	71.7	66.3	79.4	87	8.3	8.9	2667	1763	904	3041	374
福恢5138	Fuhui5138	Three-line Restorer Line(3-RL)	Southern China	2010	Hap4	Wxb	Hap2	ALKc	13.58	9.55	80.5	75.7	86.6	88	8.3	8.6	3505	1758	1747	2568	-937
R288	R288	Three-line Restorer Line(3-RL)	Middle and lower reaches of the Yangtze River	1991	Hap4	Wxb	Hap1	ALKb	13.65	6.95	69.8	64.7	76.8	85	8.1	8.5	2966	1501	1465	2459	-507
先恢207	Xianhui207	Three-line Restorer Line(3-RL)	Middle and lower reaches of the Yangtze River	2001	Hap4	Wxb	Hap1	ALKb	13.71	6.92	73.8	68.5	81.2	77	6.9	7.2	3351	1922	1429	2868	-483
福恢2098	Fuhui2098	Three-line Restorer Line(3-RL)	Southern China	2008	Hap4	Wxb	Hap2	ALKc	13.76	7.79	79.7	73.4	85.3	88	8.6	8.9	3289	1539	1750	2406	-883
R78	R78	Three-line Restorer Line(3-RL)	Upper reaches of Yangtze River	2007	Hap4	Wxb	Hap1	ALKb	13.8	6.66	69.4	63.7	76.8	73	6.8	6.8	3381	2208	1173	3194	-187
万恢88	Wanhui88	Three-line Restorer Line(3-RL)	Upper reaches of Yangtze River	2001	Hap4	Wxb	Hap2	ALKc	13.81	9.2	81.6	76.1	88.2	86	8.3	8.2	3539	1608	1931	2432	-1107
蜀恢202	Shuhui202	Three-line Restorer Line(3-RL)	Upper reaches of Yangtze River	2004	Hap4	Wxb	Hap2	ALKc	13.84	7.76	80.2	75.1	86.4	85	7.5	8	3381	1819	1562	2839	-542
涪恢0724	Fuhui0724	Three-line Restorer Line(3-RL)	Upper reaches of Yangtze River	2014	Hap2	Wxa	Hap2	ALKc	26.14	7.92	75.7	70.4	82.2	48	3.5	3.4	3415	2895	520	3997	582
绵恢662	Mianhui662	Three-line Restorer Line(3-RL)	Upper reaches of Yangtze River	2010	Hap4	Wxb	Hap1	ALKb	13.85	6.94	69.7	64.4	76.6	74	6.7	7.2	3338	1730	1608	2707	-631
德恢381	Dehui381	Three-line Restorer Line(3-RL)	Upper reaches of Yangtze River	2016	Hap4	Wxb	Hap1	ALKb	13.87	7.19	70.9	64.7	77.4	64	4.1	5.4	3027	1783	1244	2854	-173
蜀恢538	Shuhui538	Three-line Restorer Line(3-RL)	Upper reaches of Yangtze River	2010	Hap4	Wxb	Hap2	ALKc	13.91	9.43	81.9	76.7	88.4	84	7.7	8	2633	1624	1009	2426	-207
涪恢9801	Fuhui9801	Three-line Restorer Line(3-RL)	Upper reaches of Yangtze River	2001	Hap4	Wxb	Hap2	ALKc	13.91	8.06	80.4	74.8	86.6	69	5.2	6.1	3149	1636	1513	2625	-524
明恢70	Minghui70	Three-line Restorer Line(3-RL)	Southern China	1986	Hap4	Wxb	Hap3	ALKc	13.94	8.58	81.9	77	87.6	87	8.4	8.5	3324	1527	1797	2419	-905
R210	R210	Three-line Restorer Line(3-RL)	Middle and lower reaches of the Yangtze River	2003	Hap4	Wxb	Hap2	ALKc	14.08	9.12	80.7	75	86.5	83	7.7	7.9	2964	1463	1501	2226	-738
R-1	R-1	Three-line Restorer Line(3-RL)	Southern China	2017	Hap5	Wxb	Hap1	ALKb	14.1	7.11	71.1	65.5	77.1	66	5.4	5.9	3185	1737	1448	2904	-281
R362	R362	Three-line Restorer Line(3-RL)	Upper reaches of Yangtze River	2004	Hap4	Wxb	Hap1	ALKb	14.1	5.61	71	65.9	78.4	80	7.1	7.3	3036	1588	1448	2602	-434
绵恢501	Mianhui501	Three-line Restorer Line(3-RL)	Upper reaches of Yangtze River	1991	Hap4	Wxb	Hap2	ALKc	14.13	10.32	80.6	76.1	86.5	85	7.8	8	3371	1527	1844	2316	-1055
南恢1659	Nanhui1659	Three-line Restorer Line(3-RL)	Southern China	2001	Hap4	Wxb	Hap2	ALKc	14.14	10.43	80.9	75.6	86.9	86	7.9	8.2	3292	1519	1773	2296	-996
内恢2539	Neihui2539	Three-line Restorer Line(3-RL)	Upper reaches of Yangtze River	2003	Hap4	Wxb	Hap2	ALKc	14.2	8.41	82.5	76.1	89.3	89	8.8	9.3	3093	1583	1510	2485	-608
宜恢2292	Yihui2292	Three-line Restorer Line(3-RL)	Upper reaches of Yangtze River	2003	Hap4	Wxb	Hap2	ALKc	14.22	10.03	81.2	75.5	87.3	89	8.8	9.2	3425	1705	1720	2493	-932
广恢128	Guanghui128	Three-line Restorer Line(3-RL)	Southern China	1994	Hap2	Wxa	Hap5	ALKc	24.68	8.11	77.8	72.9	84.6	69	6.6	6.5	2653	2106	547	3639	986
湘恢227	Xianghui227	Three-line Restorer Line(3-RL)	Middle and lower reaches of the Yangtze River	2005	Hap4	Wxb	Hap2	ALKc	14.22	8.31	81.1	76.3	86.9	70	6.4	6.4	2844	1647	1197	2704	-140
浙恢7954	Zhehui7954	Three-line Restorer Line(3-RL)	Middle and lower reaches of the Yangtze River	2001	Hap4	Wxb	Hap1	ALKb	14.25	5.14	72.7	67.3	79.3	75	6.6	7	3248	1824	1424	2776	-472
蜀恢548	Shuhui548	Three-line Restorer Line(3-RL)	Upper reaches of Yangtze River	2019	Hap5	Wxb	Hap3	ALKc	14.26	8.26	79.8	74.7	85	80	7.1	7.6	3434	1729	1705	2604	-830
绵恢9939	Mianhui9939	Three-line Restorer Line(3-RL)	Upper reaches of Yangtze River	2011	Hap4	Wxb	Hap1	ALKb	14.4	6.64	70.2	64.7	78.4	77	7.8	7	3453	2021	1432	3069	-384
绵恢3724	Mianhui3724	Three-line Restorer Line(3-RL)	Upper reaches of Yangtze River	2004	Hap4	Wxb	Hap1	ALKb	14.49	8.04	72.5	66.2	80	77	6.7	7.2	2949	1708	1241	2686	-263
桂44	Gui44	Three-line Restorer Line(3-RL)	Southern China	1988	Hap1	Wxlv	Hap3	ALKc	29.34	7.16	77.3	72	84	61	5.5	5.5	2274	1449	825	2954	680
川航恢907	Chuanhanghui907	Three-line Restorer Line(3-RL)	Upper reaches of Yangtze River	2017	Hap4	Wxb	Hap2	ALKc	14.52	9.06	81.4	76	87.5	86	7.9	8.3	3270	1783	1487	2827	-443
桂582	Gui582	Three-line Restorer Line(3-RL)	Southern China	2003	Hap4	Wxb	Hap1	ALKb	14.55	4.98	71.5	66.6	76.7	85	8.4	8.3	3272	1992	1280	3113	-159
R527	R527	Three-line Restorer Line(3-RL)	Upper reaches of Yangtze River	2000	Hap4	Wxb	Hap2	ALKc	14.57	8.72	80.5	75.1	86.4	85	7.8	8.2	3433	1573	1860	2656	-777
成恢448	Chenghui448	Three-line Restorer Line(3-RL)	Upper reaches of Yangtze River	2002	Hap4	Wxb	Hap1	ALKb	14.57	7.57	72.4	66.2	80.9	84	7.8	7.9	2940	1737	1203	2714	-226
N175	N175	Three-line Restorer Line(3-RL)	Southern China	2000	Hap4	Wxb	Hap2	ALKc	14.57	7.57	81.2	75.5	87.8	89	8.5	8.9	2565	1427	1138	2312	-253
福恢676	Fuhui676	Three-line Restorer Line(3-RL)	Southern China	2014	Hap4	Wxb	Hap2	ALKc	14.65	8.08	79.5	75.5	85.4	88	8.8	8.9	3606	1618	1988	2505	-1101
新香占	Xinxiangzhan	Three-line Restorer Line(3-RL)	Southern China	2003	Hap5	Wxb	Hap1	ALKb	14.69	6.59	72.4	66.3	79.1	81	7	7.4	3610	1972	1638	3015	-595
浙恢0506	Zhehui0506	Three-line Restorer Line(3-RL)	Middle and lower reaches of the Yangtze River	2005	Hap4	Wxb	Hap1	ALKb	14.73	7.61	71.6	66.5	79.2	66	5.4	5.9	2929	1972	957	2981	52
黔恢1388	Qianhui1388	Three-line Restorer Line(3-RL)	Upper reaches of Yangtze River	2005	Hap4	Wxb	Hap1	ALKb	14.75	5.89	66.5	60.4	73.8	90	8.8	9.2	3242	1900	1342	2898	-344
航1号	Hang1hao	Three-line Restorer Line(3-RL)	Southern China	1999	Hap4	Wxb	Hap1	ALKb	14.8	5.9	69.7	63.6	77.1	87	8.1	8.1	3439	1710	1729	2454	-985
明恢1259	Minghui1259	Three-line Restorer Line(3-RL)	Southern China	2003	Hap4	Wxb	Hap1	ALKb	14.82	8.31	69.6	63.3	77.5	82	7.5	7.7	2825	1853	972	2973	148
雅恢2115	Yahui2115	Three-line Restorer Line(3-RL)	Upper reaches of Yangtze River	2009	Hap4	Wxb	Hap2	ALKc	14.83	8.02	80.6	75	86.8	86	8.1	8.4	3278	1579	1699	2600	-678
宜恢2308	Yihui2308	Three-line Restorer Line(3-RL)	Upper reaches of Yangtze River	2003	Hap4	Wxb	Hap2	ALKc	14.97	8.68	79.4	73.6	84.8	89	8.7	9	3090	1616	1474	2500	-590
成恢19	Chenghui19	Three-line Restorer Line(3-RL)	Upper reaches of Yangtze River	2000	Hap4	Wxb	Hap1	ALKb	15	6.33	70.8	64.8	77.4	76	6.4	6.9	3471	2613	858	3482	11
江恢151	Jianghui151	Three-line Restorer Line(3-RL)	Upper reaches of Yangtze River	1998	Hap2	Wxa	Hap3	ALKc	27.64	8.69	77.1	72.2	84.7	66	6.1	5.8	3329	2497	832	3968	639
乐恢188	Lehui188	Three-line Restorer Line(3-RL)	Upper reaches of Yangtze River	2003	Hap2	Wxa	Hap2	ALKc	27.46	9.17	76.1	72.5	79.6	72	7.1	6.8	2848	2325	523	3505	657
R1468	R1468	Three-line Restorer Line(3-RL)	Middle and lower reaches of the Yangtze River	2015	Hap4	Wxb	Hap1	ALKb	15.02	5.71	71.7	66.7	78.4	86	8.4	8.6	3427	1785	1642	2898	-529
绵恢725	Mianhui725	Three-line Restorer Line(3-RL)	Upper reaches of Yangtze River	1995	Hap4	Wxb	Hap1	ALKb	15.07	6.51	69.2	63.8	76.4	87	8.5	8.6	3409	2047	1362	2845	-564
R1152	R1152	Three-line Restorer Line(3-RL)	Middle and lower reaches of the Yangtze River	2015	Hap4	Wxb	Hap1	ALKb	15.17	6.71	71.2	65	79.3	81	7.6	7.6	3486	1951	1535	3093	-393
昌恢891	Changhui891	Three-line Restorer Line(3-RL)	Middle and lower reaches of the Yangtze River	2007	Hap4	Wxb	Hap3	ALKc	15.25	8.51	81.2	76.6	86	65	5.1	5.7	3267	1804	1463	2615	-652
CDR22	CDR22	Three-line Restorer Line(3-RL)	Upper reaches of Yangtze River	1989	Hap4	Wxb	Hap2	ALKc	15.4	6.99	79.4	64.7	85	84	7.4	7.8	2959	1367	1592	2192	-767
黔恢489	Qianhui489	Three-line Restorer Line(3-RL)	Upper reaches of Yangtze River	2015	Hap4	Wxb	Hap2	ALKc	15.41	8.11	80.5	74.9	86.6	86	8.6	8.7	2978	1457	1521	2394	-584
扬恢542	Yanghui542	Three-line Restorer Line(3-RL)	Middle and lower reaches of the Yangtze River	2007	Hap4	Wxb	Hap1	ALKb	15.45	6.73	71.5	64.8	78.8	73	5.8	6.7	3496	2088	1408	3028	-468
绵恢2009	Mianhui2009	Three-line Restorer Line(3-RL)	Upper reaches of Yangtze River	2003	Hap4	Wxb	Hap2	ALKc	15.5	8.6	79.1	74.1	85.6	87	8.7	8.9	3577	1998	1579	2833	-744
R1141	R1141	Three-line Restorer Line(3-RL)	Middle and lower reaches of the Yangtze River	2009	Hap4	Wxb	Hap2	ALKc	15.53	8.71	79.4	72.7	86	68	5.7	5.9	2733	1591	1142	2472	-261
南恢511	Nanhui511	Three-line Restorer Line(3-RL)	Upper reaches of Yangtze River	2003	Hap4	Wxb	Hap1	ALKb	15.54	5.94	71.5	65.6	79	87	8.2	8.4	3691	2381	1310	3283	-408
盐恢559	Yanhui559	Three-line Restorer Line(3-RL)	Middle and lower reaches of the Yangtze River	1992	Hap4	Wxb	Hap2	ALKc	15.57	9.02	79.8	74.9	86.1	76	6.9	7.1	3472	1564	1908	2385	-1087
镇恢084	Zhenhui084	Three-line Restorer Line(3-RL)	Middle and lower reaches of the Yangtze River	2004	Hap4	Wxb	Hap2	ALKc	15.65	9.65	78.7	74	85.7	85	7.8	8	2989	1438	1551	2764	-225
蜀恢203	Shuhui203	Three-line Restorer Line(3-RL)	Upper reaches of Yangtze River	2006	Hap4	Wxb	Hap2	ALKc	15.67	8.52	80.7	76	85.9	85	7.7	8	2870	1598	1272	2571	-299
广恢368	Guanghui368	Three-line Restorer Line(3-RL)	Southern China	2004	Hap5	Wxb	Hap1	ALKb	15.67	7.71	72.9	67.3	79.3	78	6.5	7.1	3290	1999	1291	3328	38
成恢727	Chenghui727	Three-line Restorer Line(3-RL)	Upper reaches of Yangtze River	2008	Hap4	Wxb	Hap1	ALKb	15.71	6.38	70.3	63.8	76.6	83	6.9	7.5	3168	1818	1350	2898	-270
蜀恢707	Shuhui707	Three-line Restorer Line(3-RL)	Upper reaches of Yangtze River	2005	Hap4	Wxb	Hap2	ALKc	15.81	7.64	80.7	75.3	86.3	81	7.5	7.9	3448	1511	1937	2415	-1033
R1028	R1028	Three-line Restorer Line(3-RL)	Middle and lower reaches of the Yangtze River	2015	Hap4	Wxb	Hap1	ALKb	15.84	7.17	71.5	65.3	79.2	86	8.3	8.6	3056	1554	1502	2595	-461
亚恢627	Yahui627	Three-line Restorer Line(3-RL)	Southern China	2010	Hap4	Wxb	Hap1	ALKb	15.89	5.6	70.7	63.7	78.7	82	7.8	8.1	3345	1633	1712	2557	-788
泸恢H103	Luhuih103	Three-line Restorer Line(3-RL)	Upper reaches of Yangtze River	2002	Hap4	Wxb	Hap1	ALKb	15.9	5.55	69.9	64.2	72.7	71	5.1	5.9	3578	1848	1730	2678	-900
明恢78	Minghui78	Three-line Restorer Line(3-RL)	Southern China	1988	Hap2	Wxa	Hap2	ALKc	24.5	8.46	77.2	72.4	83.2	51	3.4	3.8	3299	2719	580	4123	824
南恢180	Nanhui180	Three-line Restorer Line(3-RL)	Southern China	2000	Hap4	Wxb	Hap2	ALKc	15.96	8.81	80.3	74.1	85.5	90	9	9.4	3908	1823	2085	2578	-1330
R363	R363	Three-line Restorer Line(3-RL)	Upper reaches of Yangtze River	2004	Hap4	Wxb	Hap2	ALKc	16.03	8.06	79.2	74.1	85.2	85	7.8	8.1	3634	1948	1686	2847	-787
蜀恢204	Shuhui204	Three-line Restorer Line(3-RL)	Upper reaches of Yangtze River	2012	Hap4	Wxb	Hap2	ALKc	16.04	9.7	79.3	74.8	85.3	85	7.7	8	3419	1778	1641	2860	-559
R-3	R-3	Three-line Restorer Line(3-RL)	Southern China	2019	Hap4	Wxb	Hap1	ALKb	16.09	7.56	69.8	65.2	75.3	80	7.4	7.8	3002	1877	1125	3030	28
明恢1273	Minghui1273	Three-line Restorer Line(3-RL)	Southern China	2000	Hap4	Wxb	Hap1	ALKb	16.23	5.33	67.4	60.7	75	78	6.8	7.2	3261	2222	1039	3438	177
多系1号	Duoxi1hao	Three-line Restorer Line(3-RL)	Upper reaches of Yangtze River	1993	Hap4	Wxb	Hap2	ALKc	16.26	8.62	81.4	75.8	87	81	7	7.5	3290	1582	1708	2430	-860
扬恢332	Yanghui332	Three-line Restorer Line(3-RL)	Middle and lower reaches of the Yangtze River	2003	Hap4	Wxb	Hap4	ALKc	16.27	8.18	82.2	77.3	87.8	85	8	8.1	3813	1682	2131	2588	-1225
R191	R191	Three-line Restorer Line(3-RL)	Middle and lower reaches of the Yangtze River	2001	Hap4	Wxb	Hap1	ALKb	16.31	7.19	70.2	64.9	77.8	86	8.1	8.3	3261	1836	1425	2728	-533
R1222	R1222	Three-line Restorer Line(3-RL)	Upper reaches of Yangtze River	2007	Hap4	Wxb	Hap1	ALKb	16.33	6.94	70.5	65	78.2	89	8.6	8.9	3158	1855	1303	2806	-352
大粒香15	Dalixiang15	Three-line Restorer Line(3-RL)	Southern China	1995	Hap4	Wxb	Hap2	ALKc	16.38	9.25	80.3	75	86	82	7.5	7.7	3692	2024	1668	2939	-753
蜀恢362	Shuhui362	Three-line Restorer Line(3-RL)	Upper reaches of Yangtze River	2004	Hap4	Wxb	Hap1	ALKb	16.44	5.67	71.2	65.1	77.8	87	8.5	8.6	3468	2176	1292	3130	-338
黔恢381	Qianhui381	Three-line Restorer Line(3-RL)	Upper reaches of Yangtze River	2010	Hap2	Wxa	Hap1	ALKb	25.94	4.51	67.5	61.8	73	73	6.1	6.4	2958	2764	194	4284	1326
苏恢728	Suhui728	Three-line Restorer Line(3-RL)	Middle and lower reaches of the Yangtze River	2005	Hap4	Wxb	Hap2	ALKc	16.45	9.46	82.2	76.9	88.6	79	6.9	7.3	3002	1810	1192	2678	-324
IR665	IR665	Three-line Restorer Line(3-RL)	Foreign	1973	Hap4	Wxb	Hap1	ALKb	16.47	6.12	69	63	76.6	70	5.8	6.3	2975	2046	929	3132	157
R150	R150	Three-line Restorer Line(3-RL)	Middle and lower reaches of the Yangtze River	2019	Hap4	Wxb	Hap1	ALKb	16.49	5.94	73.1	67.7	80	69	5.3	5.8	2939	1968	971	2977	38
川恢907	Chuanhui907	Three-line Restorer Line(3-RL)	Upper reaches of Yangtze River	1998	Hap4	Wxb	Hap2	ALKc	16.5	10.21	81.6	76.2	87.5	78	7.1	7.5	3249	1747	1502	2504	-745
泉恢039	Quanhui039	Three-line Restorer Line(3-RL)	Southern China	2004	Hap4	Wxb	Hap1	ALKb	16.5	5.89	70.2	64.8	76.3	87	8.3	8.3	3562	2321	1241	3251	-311
泸恢8258	Luhui8258	Three-line Restorer Line(3-RL)	Upper reaches of Yangtze River	2006	Hap4	Wxb	Hap1	ALKb	16.53	5.31	70.5	64.5	78.1	70	5.3	6.1	3276	2435	841	3523	247
蜀恢257	Shuhui257	Three-line Restorer Line(3-RL)	Upper reaches of Yangtze River	2013	Hap2	Wxa	Hap5	ALKc	26.39	9.48	76.1	71.3	81.8	70	7.4	6.7	2819	2330	489	3622	803
R171	R171	Three-line Restorer Line(3-RL)	Middle and lower reaches of the Yangtze River	2016	Hap4	Wxb	Hap1	ALKb	16.6	6.45	68.2	63	73.6	65	5.7	5.8	2604	1781	823	2935	331
辐恢838	Fuhui838	Three-line Restorer Line(3-RL)	Upper reaches of Yangtze River	1994	Hap4	Wxb	Hap1	ALKb	16.64	7.38	73.4	67.3	80.3	81	7.7	8.1	3753	2436	1317	3340	-413
恩恢58	Enhui58	Three-line Restorer Line(3-RL)	Middle and lower reaches of the Yangtze River	1996	Hap5	Wxb	Hap1	ALKb	16.7	5.82	70.1	63.8	77	82	7.6	7.9	2594	1432	1162	2690	96
蜀恢600	Shuhui600	Three-line Restorer Line(3-RL)	Upper reaches of Yangtze River	2015	Hap2	Wxa	Hap2	ALKc	22.65	9.25	77.4	72.7	83.7	67	6.4	6.1	3115	2344	771	4116	1001
IR24	IR24	Three-line Restorer Line(3-RL)	Foreign	1971	Hap4	Wxb	Hap1	ALKb	16.7	6.39	70.6	64.8	77	77	6.2	6.9	3419	2159	1260	3277	-142
IR26	IR26	Three-line Restorer Line(3-RL)	Foreign	1983	Hap4	Wxb	Hap1	ALKb	16.83	6.17	71	65.9	77.6	78	6.5	7	3394	1823	1571	2959	-435
泰引1号	Taiyin1hao	Three-line Restorer Line(3-RL)	Foreign	1972	Hap3	Wxin	Hap5	ALKc	20.84	6.95	77.4	70.9	83.9	82	8	7.9	2730	1412	1318	2555	-175
R90	R90	Three-line Restorer Line(3-RL)	Middle and lower reaches of the Yangtze River	2015	Hap4	Wxb	Hap1	ALKb	16.84	5.59	67.9	62	74.5	89	8.7	9	2973	1829	1144	2904	-69
华占	Huazhan	Three-line Restorer Line(3-RL)	Middle and lower reaches of the Yangtze River	2008	Hap4	Wxb	Hap3	ALKc	17.13	7.15	79.4	74.3	85.5	77	6.6	7.5	3302	1849	1453	2830	-472
扬恢336	Yanghui336	Three-line Restorer Line(3-RL)	Middle and lower reaches of the Yangtze River	2003	Hap4	Wxb	Hap1	ALKb	17.28	6.31	69.8	64.2	77	84	7.8	7.8	2931	1785	1146	2671	-260
宜恢3003	Yihui3003	Three-line Restorer Line(3-RL)	Upper reaches of Yangtze River	2003	Hap4	Wxb	Hap2	ALKc	17.33	6.52	80	75.7	85.3	74	6.3	6.8	3193	1598	1595	2595	-598
黔恢785	Qianhui785	Three-line Restorer Line(3-RL)	Upper reaches of Yangtze River	2014	Hap4	Wxb	Hap2	ALKc	17.44	10.75	81	74.6	87.1	86	8.2	8.2	3381	1774	1607	2727	-654
测258	Ce258	Three-line Restorer Line(3-RL)	Southern China	2004	Hap4	Wxb	Hap1	ALKb	17.52	6.75	72.4	67.1	79.6	80	7.3	7.6	3280	1683	1597	2676	-604
黄华占	Huanghuazhan	Three-line Restorer Line(3-RL)	Southern China	2005	Hap5	Wxb	Hap1	ALKb	17.71	6.25	69.1	62.9	77.6	81	7.2	7.5	2840	1675	1165	2669	-171
黔恢1385	Qianhui1385	Three-line Restorer Line(3-RL)	Upper reaches of Yangtze River	2010	Hap4	Wxb	Hap2	ALKc	17.72	9.16	79.8	74.3	86.4	82	7.5	7.8	3372	2010	1362	2913	-459
福恢016	Fuhui016	Three-line Restorer Line(3-RL)	Southern China	1993	Hap4	Wxb	Hap1	ALKb	17.73	7.38	72.3	66.7	79.6	81	7.5	7.3	3381	1877	1504	2818	-563
Q恢108	Qhui108	Three-line Restorer Line(3-RL)	Upper reaches of Yangtze River	2005	Hap4	Wxb	Hap1	ALKb	17.77	6.03	71.3	65.6	77.5	76	6.9	7.2	2825	1875	950	3020	195
IR24-1	IR24-1	Three-line Restorer Line(3-RL)	Foreign	1971	Hap4	Wxb	Hap1	ALKb	17.79	6.09	69.6	63.8	76.3	84	7.9	8	3336	1756	1580	2785	-551
常恢117	Changhui117	Three-line Restorer Line(3-RL)	Middle and lower reaches of the Yangtze River	2002	Hap4	Wxb	Hap2	ALKc	17.98	8.85	80.5	75.2	87	80	7.4	7.6	3003	1592	1411	2564	-439
绵恢9937	Mianhui9937	Three-line Restorer Line(3-RL)	Upper reaches of Yangtze River	2004	Hap4	Wxb	Hap2	ALKc	18.04	8.73	80.3	75.4	86.1	82	7.5	7.8	3012	1648	1364	2531	-481
R306	R306	Three-line Restorer Line(3-RL)	Middle and lower reaches of the Yangtze River	2011	Hap4	Wxb	Hap2	ALKc	18.13	9.87	81.5	77.3	86.5	68	5	5.9	3425	1956	1469	2895	-530
宜恢1313	Yihui1313	Three-line Restorer Line(3-RL)	Upper reaches of Yangtze River	1998	Hap2	Wxa	Hap2	ALKc	26.37	9.34	77.5	72.4	85	73	6.9	6.7	2683	2263	420	3528	845
宜恢1577	Yihui1577	Three-line Restorer Line(3-RL)	Upper reaches of Yangtze River	2001	Hap2	Wxa	Hap1	ALKb	26	6.04	67.1	61.3	73.8	53	4.1	3.8	2661	2433	228	3259	598
宜恢2084	Yihui2084	Three-line Restorer Line(3-RL)	Upper reaches of Yangtze River	2007	Hap2	Wxa	Hap1	ALKb	26.52	6.65	67.7	61.7	75.1	77	7.2	7.2	2925	2391	534	3654	729
测48	Ce48	Three-line Restorer Line(3-RL)	Middle and lower reaches of the Yangtze River	1978	Hap4	Wxb	Hap3	ALKc	18.28	7.2	76.8	71.8	82.5	85	7.8	8.1	2465	1867	598	3461	996
广恢312	Guanghui312	Three-line Restorer Line(3-RL)	Southern China	2002	Hap4	Wxb	Hap1	ALKb	18.28	6.72	68.6	63	76.6	87	8.1	8.3	3608	2441	1167	3407	-201
宜恢3551	Yihui3551	Three-line Restorer Line(3-RL)	Upper reaches of Yangtze River	2001	Hap2	Wxa	Hap5	ALKc	25.93	7.43	75.6	71.2	81.9	72	7	6.7	2491	2025	466	3387	896
宜恢9号	Yihui9hao	Three-line Restorer Line(3-RL)	Upper reaches of Yangtze River	2003	Hap2	Wxa	Hap5	ALKc	24.86	7.5	77.8	72.4	84.4	58	5.1	4.8	2324	1888	436	3388	1064
IR661	IR661	Three-line Restorer Line(3-RL)	Foreign	1973	Hap4	Wxb	Hap1	ALKb	18.44	6.59	69.4	63.9	76.1	84	8.1	8.2	3585	2339	1246	3429	-156
岳恢9113	Yuehui9113	Three-line Restorer Line(3-RL)	Middle and lower reaches of the Yangtze River	1995	Hap2	Wxa	Hap1	ALKb	21.77	5.31	68.4	62.6	75.4	67	5.8	5.8	2606	2538	68	3539	933
黄华占	Huanghuazhan	Three-line Restorer Line(3-RL)	Southern China	2005	Hap5	Wxb	Hap1	ALKb	18.88	7.45	72	66.9	77.7	83	7.3	7.8	3136	1842	1294	2885	-251
R1511	R1511	Three-line Restorer Line(3-RL)	Middle and lower reaches of the Yangtze River	2015	Hap4	Wxb	Hap1	ALKb	19.26	6.52	67.4	61.4	74.7	86	8.6	8.6	3429	1860	1569	2887	-542
粤香占	Yuexiangzhan	Three-line Restorer Line(3-RL)	Southern China	2000	Hap2	Wxa	Hap1	ALKb	21.91	5.4	68.3	62.4	74.8	46	3.5	3.3	2913	2492	421	3822	909
云恢310	Yunhui310	Three-line Restorer Line(3-RL)	Upper reaches of Yangtze River	2010	Hap2	Wxa	Hap1	ALKb	28.29	6.52	69.5	64	76.2	76	7.3	7	2898	2267	631	4033	1135
广恢998	Guanghui998	Three-line Restorer Line(3-RL)	Southern China	1998	Hap5	Wxb	Hap3	ALKc	19.31	9.23	80.6	75.9	86	79	6.9	7.3	3698	1875	1823	2896	-802
镇恢129	Zhenhui129	Three-line Restorer Line(3-RL)	Middle and lower reaches of the Yangtze River	2007	Hap2	Wxa	Hap1	ALKb	25.58	6.14	68.8	62.1	76.2	61	5.5	5.4	2996	2560	436	3771	775
R325	R325	Three-line Restorer Line(3-RL)	Middle and lower reaches of the Yangtze River	2015	Hap5	Wxb	Hap1	ALKb	15.88	5.66	68.4	62.7	76.5	86	8.5	8.2	2925	2252	673	3263	338
中413	Zhong413	Three-line Restorer Line(3-RL)	Middle and lower reaches of the Yangtze River	1991	Hap2	Wxa	Hap1	ALKb	24.5	7.77	68.7	61.8	76.7	64	5.4	5.3	2988	2670	318	3510	522
中恢8012	Zhonghui8012	Three-line Restorer Line(3-RL)	Middle and lower reaches of the Yangtze River	2005	Hap2	Wxa	Hap5	ALKc	28.77	6.98	76.4	70.9	82.9	65	5.7	5.7	3166	2513	653	3871	705
奥R18	AoR18	Two-line Restorer Line(2-RL)	Middle and lower reaches of the Yangtze River	2007	Hap4	Wxb	Hap4	ALKc	7.18	8.85	81.3	76	87	66	5.3	5.7	3446	1606	1840	2471	-975
H947	H947	Two-line Restorer Line(2-RL)	Middle and lower reaches of the Yangtze River	2015	Hap2	Wxa	Hap5	ALKc	26.48	9.12	79.3	75.2	84.9	53	4.3	4.5	2594	2039	555	3706	1112
R947	R947	Two-line Restorer Line(2-RL)	Middle and lower reaches of the Yangtze River	2015	Hap4	Wxb	Hap2	ALKc	10.53	7.92	79.6	74	85.6	85	7.8	8.2	3354	1652	1702	2687	-667
高粱稻	Gaoliangdao	Two-line Restorer Line(2-RL)	Middle and lower reaches of the Yangtze River	2011	Hap4	Wxb	Hap3	ALKc	10.66	10.27	80.9	75.7	87.3	79	7.3	7.4	3660	1924	1736	2771	-889
HR1128	HR1128	Two-line Restorer Line(2-RL)	Middle and lower reaches of the Yangtze River	2011	Hap4	Wxb	Hap3	ALKc	10.69	9.43	81.8	76	88	71	5.4	6.3	3205	1864	1341	2747	-458
丙4114	Bing4114	Two-line Restorer Line(2-RL)	Middle and lower reaches of the Yangtze River	2007	Hap4	Wxb	Hap2	ALKc	10.79	9.49	82.6	78	88.7	77	6.4	7.1	3389	1855	1534	2712	-677
R1148	R1148	Two-line Restorer Line(2-RL)	Middle and lower reaches of the Yangtze River	2018	Hap4	Wxb	Hap2	ALKc	11.08	8.16	81.5	77.3	86.2	80	6.6	7.3	3404	2080	1324	2928	-476
华航31	Huahang31	Two-line Restorer Line(2-RL)	Southern China	2010	Hap5	Wxb	Hap1	ALKb	11.26	7.05	71.7	66.2	78.2	81	7.4	7.6	3351	1760	1591	2920	-431
R991	R991	Two-line Restorer Line(2-RL)	Southern China	2010	Hap4	Wxb	Hap1	ALKb	11.33	7.47	72.1	66.2	79.2	69	5.3	5.9	3335	1793	1542	2611	-724
R1826	R1826	Two-line Restorer Line(2-RL)	Middle and lower reaches of the Yangtze River	2010	Hap2	Wxa	Hap1	ALKb	25.86	5.48	66.6	60.8	73.1	58	5.1	4.8	3074	2767	307	3535	461
华7620	Hua7620	Two-line Restorer Line(2-RL)	Middle and lower reaches of the Yangtze River	2015	Hap4	Wxb	Hap2	ALKc	12.04	8.49	81.4	76.8	86.8	71	5.6	6.2	3452	1899	1553	2721	-731
R901	R901	Two-line Restorer Line(2-RL)	Middle and lower reaches of the Yangtze River	2017	Hap4	Wxb	Hap2	ALKc	12.11	8.55	79.7	74.7	85.9	78	7.2	7.3	3380	1557	1823	2310	-1070
R10	R10	Two-line Restorer Line(2-RL)	Middle and lower reaches of the Yangtze River	2002	Hap5	Wxb	Hap1	ALKb	12.18	6.42	71.1	65.6	77.4	78	7.1	7.4	3523	2155	1368	3251	-272
R518	R518	Two-line Restorer Line(2-RL)	Middle and lower reaches of the Yangtze River	2011	Hap2	Wxa	Hap1	ALKb	23.43	5.69	69.5	63.4	77.1	45	3	3.1	2744	2476	268	4334	1590
R501	R501	Two-line Restorer Line(2-RL)	Middle and lower reaches of the Yangtze River	2016	Hap4	Wxb	Hap2	ALKc	12.57	9.54	82	77.2	87.3	76	6.4	7	3146	1532	1614	2318	-828
泰恢5845	Taihui5845	Two-line Restorer Line(2-RL)	Upper reaches of Yangtze River	2010	Hap4	Wxb	Hap2	ALKc	12.63	10.22	78.8	74.5	84.2	90	8.7	9.2	3541	1781	1760	2677	-864
R900	R900	Two-line Restorer Line(2-RL)	Middle and lower reaches of the Yangtze River	2012	Hap4	Wxb	Hap4	ALKc	12.87	8.54	80.7	75.5	86.5	77	6.6	7.5	3588	1708	1880	2519	-1069
R682	R682	Two-line Restorer Line(2-RL)	Middle and lower reaches of the Yangtze River	2011	Hap2	Wxa	Hap1	ALKb	24.69	7.06	68.1	61.7	75.6	65	6	5.8	2344	2193	151	2975	631
R682	R682	Two-line Restorer Line(2-RL)	Middle and lower reaches of the Yangtze River	2011	Hap2	Wxa	Hap1	ALKb	24.28	7.03	69.2	64.2	75.8	83	6.8	7.5	2074	966	1108	2180	106
粤丰占	Yuefengzhan	Two-line Restorer Line(2-RL)	Southern China	2001	Hap5	Wxb	Hap1	ALKb	13.03	7.56	72.2	66.8	78.4	52	4.1	3.8	2785	1466	1319	2688	-97
R996	R996	Two-line Restorer Line(2-RL)	Middle and lower reaches of the Yangtze River	2012	Hap2	Wxa	Hap4	ALKc	26.33	9.34	77.4	72.7	83.5	54	4.8	4.5	2750	2564	186	3318	568
R8007	R8007	Two-line Restorer Line(2-RL)	Middle and lower reaches of the Yangtze River	2018	Hap4	Wxb	Hap1	ALKb	13.38	7.22	71.5	65.2	78.8	89	8.8	9.1	3329	2098	1231	3164	-165
R117	R117	Two-line Restorer Line(2-RL)	Middle and lower reaches of the Yangtze River	2012	Hap4	Wxb	Hap2	ALKc	13.42	9.51	81.1	76.7	86.5	86	8.2	8.4	3304	1785	1519	2773	-531
R1813	R1813	Two-line Restorer Line(2-RL)	Middle and lower reaches of the Yangtze River	2013	Hap4	Wxb	Hap1	ALKb	13.58	6.32	71.6	66	78.4	78	7.5	7.4	3216	2236	980	3245	29
R1574	R1574	Two-line Restorer Line(2-RL)	Middle and lower reaches of the Yangtze River	2018	Hap4	Wxb	Hap1	ALKb	13.65	5.53	70.4	64.5	78.4	84	7.8	7.9	3035	1967	1068	2969	-66
R2010	R2010	Two-line Restorer Line(2-RL)	Middle and lower reaches of the Yangtze River	2013	Hap4	Wxb	Hap2	ALKc	13.76	7.81	81.4	76.4	85.3	82	7.4	7.7	3350	1919	1431	2860	-490
佳辐占	Jiafuzhan	Two-line Restorer Line(2-RL)	Southern China	2003	Hap4	Wxb	Hap1	ALKb	13.78	6.33	74	68.6	80.1	76	6.3	6.8	2960	2556	1404	2937	-23
黄莉占	Huanglizhan	Two-line Restorer Line(2-RL)	Southern China	2008	Hap5	Wxb	Hap1	ALKb	13.81	7.24	71.9	66	79.6	80	7.2	7.6	3299	2130	1169	3141	-158
R3248	R3248	Two-line Restorer Line(2-RL)	Middle and lower reaches of the Yangtze River	2015	Hap4	Wxb	Hap4	ALKc	14.21	8.47	80	74.9	85.7	88	8.6	8.9	3467	1951	1516	2807	-660
H282	H282	Two-line Restorer Line(2-RL)	Middle and lower reaches of the Yangtze River	2007	Hap4	Wxb	Hap2	ALKc	14.45	7.61	80.6	69.4	86.9	77	6.9	7.2	2948	1737	1211	2794	-154
桂农占	Guinongzhan	Two-line Restorer Line(2-RL)	Southern China	2005	Hap2	Wxa	Hap1	ALKb	24.49	6.64	69.8	63.4	77.2	63	5.6	5.3	2883	2586	297	3503	620
R3301	R3301	Two-line Restorer Line(2-RL)	Southern China	2019	Hap4	Wxb	Hap2	ALKc	14.72	8.66	78.9	73.9	85.1	79	7	7.3	2722	1425	1297	2344	-378
R187	R187	Two-line Restorer Line(2-RL)	Middle and lower reaches of the Yangtze River	2001	Hap4	Wxb	Hap1	ALKb	14.94	6.19	71.4	65.2	78.7	84	7.9	8.1	3195	1978	1217	2992	-203
R05-1	R05-1	Two-line Restorer Line(2-RL)	Middle and lower reaches of the Yangtze River	2015	Hap4	Wxb	Hap2	ALKc	15.2	8.67	79.6	74.4	85.2	85	7.5	7.7	3651	969	1682	2596	-1055
温恢689	Wenhui689	Two-line Restorer Line(2-RL)	Middle and lower reaches of the Yangtze River	2011	Hap4	Wxb	Hap1	ALKb	15.3	5.52	69.8	63.9	76.9	83	7.6	7.9	2706	1471	1235	2549	-157
盐恢888	Yanhui888	Two-line Restorer Line(2-RL)	Middle and lower reaches of the Yangtze River	2013	Hap4	Wxb	Hap1	ALKb	15.89	7.13	71.9	66.3	78.1	82	7.5	7.8	2940	1866	1074	2912	-28
W515	W515	Two-line Restorer Line(2-RL)	Middle and lower reaches of the Yangtze River	2013	Hap4	Wxb	Hap1	ALKb	16.05	7.01	72.7	67	79.5	80	7.3	7.5	2816	1286	1530	2222	-594
R987	R987	Two-line Restorer Line(2-RL)	Middle and lower reaches of the Yangtze River	2015	Hap4	Wxb	Hap4	ALKc	16.23	9.9	80.8	75.6	87.1	80	7.1	7.4	3068	1699	1369	2547	-521
胜优2号	Shengyou2hao	Two-line Restorer Line(2-RL)	Southern China	1994	Hap2	Wxa	Hap1	ALKb	26.62	6.44	67.1	61.5	73.9	71	6.2	6.2	2378	2121	257	3320	942
扬稻6号	Yangdao6hao	Two-line Restorer Line(2-RL)	Middle and lower reaches of the Yangtze River	1997	Hap4	Wxb	Hap1	ALKb	16.51	6.35	69.2	63.4	76.6	83	7.7	7.9	2850	1809	1041	3021	171
R980	R980	Two-line Restorer Line(2-RL)	Middle and lower reaches of the Yangtze River	2011	Hap5	Wxb	Hap1	ALKb	16.56	7.53	73	68	79.8	80	7.7	7.7	3302	1582	1720	2563	-739
奥R69	AoR69	Two-line Restorer Line(2-RL)	Middle and lower reaches of the Yangtze River	2007	Hap4	Wxb	Hap2	ALKc	16.61	9.23	80.6	75.9	86	84	7.8	6.7	3521	1618	1903	2468	-1053
R13	R13	Two-line Restorer Line(2-RL)	Middle and lower reaches of the Yangtze River	2002	Hap4	Wxb	Hap1	ALKb	16.65	7.08	71.7	66	78.4	85	8.1	8.2	3168	1599	1569	2667	-501
华1903	Hua1903	Two-line Restorer Line(2-RL)	Middle and lower reaches of the Yangtze River	2015	Hap4	Wxb	Hap1	ALKb	16.81	7.01	69.6	64.1	76.8	84	8.1	8.1	2819	1937	882	3092	273
特青	Teqing	Two-line Restorer Line(2-RL)	Southern China	1984	Hap2	Wxa	Hap5	ALKc	27.22	8.24	76.3	71.7	82.3	64	5.6	5.7	2686	2282	404	3298	612
特籼占25	Texianzhan25	Two-line Restorer Line(2-RL)	Southern China	1998	Hap2	Wxa	Hap3	ALKc	23.96	8.81	77.1	70.5	83.7	60	5.6	5.3	2530	1891	639	3528	998
R28	R28	Two-line Restorer Line(2-RL)	Middle and lower reaches of the Yangtze River	2002	Hap4	Wxb	Hap1	ALKb	16.94	5.22	70.3	64	78.6	86	8	8.1	3040	2362	678	3530	490
R865	R865	Two-line Restorer Line(2-RL)	Southern China	2012	Hap4	Wxb	Hap1	ALKb	17.34	7.4	71.4	66.2	78.2	87	8.3	8.8	3308	1572	1736	2379	-929
远恢2号	Yuanhui2hao	Two-line Restorer Line(2-RL)	Middle and lower reaches of the Yangtze River	2008	Hap4	Wxb	Hap2	ALKc	18.11	9.31	80.4	75	85.8	88	8.5	9	3211	1620	1591	2580	-631
R344	R344	Two-line Restorer Line(2-RL)	Middle and lower reaches of the Yangtze River	2012	Hap4	Wxb	Hap2	ALKc	18.25	9.54	81	75.9	86.3	78	7.2	7.3	3237	1780	1457	2641	-596
R476	R476	Two-line Restorer Line(2-RL)	Middle and lower reaches of the Yangtze River	2004	Hap4	Wxb	Hap1	ALKb	18.3	6.26	72	66.9	77.7	64	5	5.4	2664	1799	865	3026	362
玉266	Yu266	Two-line Restorer Line(2-RL)	Southern China	2003	Hap2	Wxa	Hap1	ALKb	25.35	4.96	68.9	63.1	75.3	66	5.7	5.7	2208	2056	152	3307	1099
玉香油占	Yuxiangyouzhan	Two-line Restorer Line(2-RL)	Southern China	2005	Hap2	Wxa	Hap1	ALKb	24.58	5.93	67.7	60.8	75.7	55	3.8	4.4	2863	2468	395	3507	644
R163	R163	Two-line Restorer Line(2-RL)	Middle and lower reaches of the Yangtze River	2008	Hap4	Wxb	Hap1	ALKb	18.58	7.56	72.1	66.5	79.3	77	7.3	7.4	3194	2244	950	3326	132
R0293	R0293	Two-line Restorer Line(2-RL)	Middle and lower reaches of the Yangtze River	2003	Hap4	Wxb	Hap1	ALKb	19.44	6.45	68.6	63.2	75.7	86	8.2	8.1	2898	1846	1052	2963	65
华3234	Hua3234	Two-line Restorer Line(2-RL)	Middle and lower reaches of the Yangtze River	2015	Hap4	Wxb	Hap1	ALKb	17.71	7.89	69.3	62.8	77.6	87	8.6	8.6	2986	2281	705	3382	396
奥R200	Ao200	Two-line Restorer Line(2-RL)	Middle and lower reaches of the Yangtze River	2012	Hap4	Wxb	Hap1	ALKb	16.62	6.39	70.9	64.7	77.9	55	4.3	4.5	2736	2577	159	3226	490
中早22	Zhongzao22	Two-line Restorer Line(2-RL)	Middle and lower reaches of the Yangtze River	2004	Hap2	Wxa	Hap4	ALKc	27.6	8.2	79.3	74.7	85.1	41	2.1	2.7	2785	2568	217	3648	863
中早39	Zhongzao39	Two-line Restorer Line(2-RL)	Middle and lower reaches of the Yangtze River	2009	Hap2	Wxa	Hap5	ALKc	28.39	8	78.7	73.9	85.3	44	2.8	2.9	3513	2958	555	4160	647
