# Supplementary material for: Allelic Diversification of the Wx and ALK Loci in Indica Restorer Lines and Their Utilisation in Hybrid Rice Breeding in China over the Last 50 Years
Source: Int J Mol Sci. 2022 May 25;23(11):5941. doi: 10.3390/ijms23115941 (PMC9180661; doi:10.3390/ijms23115941)
Supplement: Supplementary file 1 [file ijms-23-05941-s001.zip › Supplementary table S5.xlsx]

## Sheet: Sheet1
Supplementary Data 5 List of crosses whose parents were resequenced in this study. Source: www.ricedata.cn
variety name in China	variety name in English	female parent name in China	female parent name in English	male parent name in China	male parent name in English	approval year	approval area	cross type
汕优2号	Xianyou2Hao	珍汕97A	Zhenxian97A	IR24	IR24	1978	Guangdong	three-lines cross-indica-rice
南优2号	Nanyou2Hao	二九南1号A	Erjiunan1haoA	IR24	IR24	1979	Shanxi	three-lines cross-indica-rice
威优2号	Weiyou2Hao	威20A	Wei20A	IR24	IR24	1979	Shanxi	three-lines cross-indica-rice
南优6号	Nanyou6Hao	二九南1号A	Erjiunan1haoA	IR26	IR26	1979	Shanxi	three-lines cross-indica-rice
威优6号	Weiyou6Hao	威20A	Wei20A	IR26	IR26	1979	Shanxi	three-lines cross-indica-rice
南优3号	Nanyou3Hao	二九南1号A	Erjiunan1haoA	IR661	IR661	1980	Shanxi	three-lines cross-indica-rice
K优4号	Kyou4Hao	K17A	K17A	明恢63	Minghui63	1982		three-lines cross-indica-rice
白优6号	Baiyou6Hao	珍白A	ZhenbaiA	IR26	IR26	1983	Fujian	three-lines cross-indica-rice
汕优6号	Xianyou6Hao	珍汕97A	Zhenxian97A	IR26	IR26	1983	Fujian	three-lines cross-indica-rice
四优6号	Siyou6Hao	V41A	V41A	IR26	IR26	1983	Anhui	three-lines cross-indica-rice
威优3号	Weiyou3Hao	威20A	Wei20A	IR661	IR661	1983	Fujian	three-lines cross-indica-rice
汕优63	Xianyou63	珍汕97A	Zhenxian97A	明恢63	Minghui63	1984	Fujian	three-lines cross-indica-rice
八汕63（八汕优63）	Baxian63（Baxianyou63）	八汕A	BaxianA	明恢63	Minghui63	1987	Sichuan	three-lines cross-indica-rice
D优63（D汕优63）	Dyou63（Dxianyou63）	D汕A	DxianA	明恢63	Minghui63	1987	Sichuan	three-lines cross-indica-rice
汕优桂44	Xianyougui44	珍汕97A	Zhenxian97A	桂44	Gui44	1988	Guangxi	three-lines cross-indica-rice
二汕63（二汕优63）	Erxian63（Erxianyou63）	二汕A	ErxianA	明恢63	Minghui63	1988	Sichuan	three-lines cross-indica-rice
菲优63	Feiyou63	菲改A	FeigaiA	明恢63	Minghui63	1988	Sichuan	three-lines cross-indica-rice
威优63	Weiyou63	威20A	Wei20A	明恢63	Minghui63	1988	Fujian	three-lines cross-indica-rice
协优63（皖稻55）	Xieyou63（Wandao55）	协青早A	XieqingzaoA	明恢63	Minghui63	1988	Sichuan	three-lines cross-indica-rice
汕优桂99	Xianyougui99	珍汕97A	Zhenxian97A	桂99	Gui99	1989	Guangxi	three-lines cross-indica-rice
汕优3550	Xianyou3550	珍汕97A	Zhenxian97A	广恢3550	Guanghui3550	1990	Guangdong	three-lines cross-indica-rice
献优赣12号（萍优63;献优63;献改优63）	Xianyougan12Hao（Pingyou63;Xianyou63;Xiangaiyou63）	萍显A	PingxianA	明恢63	Minghui63	1990	Jiangxi	three-lines cross-indica-rice
D297优63（D优10号）	D297You63（Dyou10Hao）	D297A	D297A	明恢63	Minghui63	1990	Sichuan	three-lines cross-indica-rice
Ⅱ优63	Ⅱyou63	Ⅱ-32A	Ⅱ-32A	明恢63	Minghui63	1990	Sichuan	three-lines cross-indica-rice
汕优016	Xianyou016	珍汕97A	Zhenxian97A	福恢016	Fuhui016	1991	Fujian	three-lines cross-indica-rice
优Ⅰ63（Ⅰ优63;优优63）	YouⅠ63（Ⅰyou63;Youyou63）	优ⅠA	YouⅠA	明恢63	Minghui63	1991	Zhongqing	three-lines cross-indica-rice
协优3550	Xieyou3550	协青早A	XieqingzaoA	广恢3550	Guanghui3550	1992	Guangdong	three-lines cross-indica-rice
冈优12（冈优63）	Gangyou12（Gangyou63）	冈46A	Gang46A	明恢63	Minghui63	1992	Sichuan	three-lines cross-indica-rice
汕优67	Xianyou67	珍汕97A	Zhenxian97A	明恢67	Minghui67	1992	Fujian	three-lines cross-indica-rice
衡两优1号	Hengliangyou1Hao	衡农S-1	HengnongS-1	明恢63	Minghui63	1992	Hunanhengyangshi	two-lines cross-indica-rice
汕优22	Xianyou22	珍汕97A	Zhenxian97A	CDR22	CDR22	1993	Sichuan	three-lines cross-indica-rice
博优501	Boyou501	博A	BoA	R501	R501	1993	Guangxi	three-lines cross-indica-rice
汕优多系1号	Xianyoudongxi1Hao	珍汕97A	Zhenxian97A	多系1号	Duoxi1hao	1993	Sichuan	three-lines cross-indica-rice
博优桂99	Boyougui99	博A	BoA	桂99	Gui99	1993	Guangxi	three-lines cross-indica-rice
Ⅱ优501	Ⅱyou501	Ⅱ-32-8A	Ⅱ-32-8A	绵恢501	Mianhui501	1993	Sichuan	three-lines cross-indica-rice
二汕优501	Erxianyou501	二汕A	ErxianA	绵恢501	Mianhui501	1993	Sichuan	three-lines cross-indica-rice
K优3号	Kyou3Hao	K19A	K19A	明恢63	Minghui63	1993	Sichuan	three-lines cross-indica-rice
特优63	Teyou63	龙特甫A	LongtefuA	明恢63	Minghui63	1993	Fujian	three-lines cross-indica-rice
D297优67	D297You67	D297A	D297A	明恢67	Minghui67	1993	Fujian	three-lines cross-indica-rice
金优桂99	Jinyougui99	金23A	Jin23A	桂99	Gui99	1994	Hunan	three-lines cross-indica-rice
新优赣16号（新优63）	Xinyougan16Hao（Xinyou63）	新露A	XinluA	明恢63	Minghui63	1994	Jiangxi	three-lines cross-indica-rice
丝优63	Siyou63	丝苗A	SimiaoA	明恢63	Minghui63	1994	Hunan	three-lines cross-indica-rice
马协63（马协优63）	Maxie63（Maxieyou63）	马协A	MaxieA	明恢63	Minghui63	1994	Hubei	three-lines cross-indica-rice
汕优78	Xianyou78	珍汕97A	Zhenxian97A	明恢78	Minghui78	1994	Fujian	three-lines cross-indica-rice
两优培特	Liangyoupeite	培矮64S	Peiai64S	特青	Teqing	1994	Hunan	two-lines cross-indica-rice
冈优22	Gangyou22	冈46A	Gang46A	CDR22	CDR22	1995	Guizhou	three-lines cross-indica-rice
博优210	Boyou210	博A	BoA	R210	R210	1995	Guangdong	three-lines cross-indica-rice
汕优149	Xianyou149	珍汕97A	Zhenxian97A	成恢149	Chenghui149	1995	Sichuan	three-lines cross-indica-rice
冈优多系1号	Gangyoudongxi1Hao	冈46A	Gang46A	多系1号	Duoxi1hao	1995	Sichuan	three-lines cross-indica-rice
Ⅱ优838	Ⅱyou838	Ⅱ-32A	Ⅱ-32A	辐恢838	Fuhui838	1995	Sichuan	three-lines cross-indica-rice
Ⅱ优838	Ⅱyou838	Ⅱ-32A	Ⅱ-32A	辐恢838（小粒）	Fuhui838（Small grain）	1995	Sichuan	three-lines cross-indica-rice
D优501	Dyou501	D汕A	DshanA	绵恢501	Mianhui501	1995	Sichuan	three-lines cross-indica-rice
江Ⅱ优赣18号（江Ⅱ优63）	JiangⅡyougan18Hao（JiangⅡyou63）	江农早2号A	Jiangnongzao2haoA	明恢63	Minghui63	1995	Jiangxi	three-lines cross-indica-rice
K优1号	Kyou1Hao	K青A	KqingA	明恢63	Minghui63	1995	Sichuan	three-lines cross-indica-rice
协优413	Xieyou413	协青早A	XieqingzaoA	中413	Zhong413	1995	Zhejiang	three-lines cross-indica-rice
鄂粳杂1号	Egengza1Hao	N5088S	N5088S	R187	R187	1995	Hubei	two-lines cross-japonica-rice
Ⅱ优58	Ⅱyou58	Ⅱ-32A	Ⅱ-32A	恩恢58	Enhui58	1996	Hubeienshi	three-lines cross-indica-rice
江优151	Jiangyou151	江育113A	Jiangyu113A	江恢151	Jianghui151	1996	Sichuan	three-lines cross-indica-rice
冈优501	Gangyou501	冈46A	Gang46A	绵恢501	Mianhui501	1996	Sichuan	three-lines cross-indica-rice
金优63	Jinyou63	金23A	Jin23A	明恢63	Minghui63	1996	Hunan	three-lines cross-indica-rice
特优559	Teyou559	龙特甫A	LongtefuA	盐恢559	Yanhui559	1996	Jiangsu	three-lines cross-indica-rice
汕优413	Xianyou413	珍汕97A	Zhenxian97A	中413	Zhong413	1996	Sichuan	three-lines cross-indica-rice
德E两优1号	Deeliangyou1Hao	德es-7	Dees-7	R288	R288	1996	Hunan	two-lines cross-indica-rice
威优644	Weiyou644	威20A	Wei20A	R644	R644	1997	Hunan	three-lines cross-indica-rice
D优68	Dyou68	D62A	D62A	多系1号	Duoxi1hao	1997	Sichuan	three-lines cross-indica-rice
辐优838	Fuyou838	辐74A	Fu74A	辐恢838	Fuhui838	1997	Sichuan	three-lines cross-indica-rice
辐优838	Fuyou838	辐74A	Fu74A	辐恢838（小粒）	Fuhui838（Small grain）	1997	Sichuan	three-lines cross-indica-rice
Ⅱ优3550	Ⅱyou3550	Ⅱ-32A	Ⅱ-32A	广恢3550	Guanghui3550	1997	Guangdong	three-lines cross-indica-rice
博优3550	Boyou3550	博A	BoA	广恢3550	Guanghui3550	1997	Guangdong	three-lines cross-indica-rice
特优桂99	Teyougui99	龙特甫A	LongtefuA	桂99	Gui99	1997	Guangxi	three-lines cross-indica-rice
枝优桂99	Zhiyougui99	枝A	ZhiA	桂99	Gui99	1997	Guangxi	three-lines cross-indica-rice
地优151	Diyou151	地谷A	DiguA	江恢151	Jianghui151	1997	Sichuan	three-lines cross-indica-rice
冈优151	Gangyou151	冈46A	Gang46A	江恢151	Jianghui151	1997	Sichuan	three-lines cross-indica-rice
K优17	Kyou17	K17A	K17A	泸恢17	Luhui19	1997	Sichuan	three-lines cross-indica-rice
Ⅱ优448	Ⅱyou448	Ⅱ-32A	Ⅱ-32A	成恢448	Chenghui448	1998	Sichuan	three-lines cross-indica-rice
菲优多系1号	Feiyouduoxi1Hao	菲改A	FeigaiA	多系1号	Duoxi1hao	1998	Sichuan	three-lines cross-indica-rice
特优多系1号	Teyoudongxi1Hao	龙特甫A	LongtefuA	多系1号	Duoxi1hao	1998	Fujian	three-lines cross-indica-rice
优优122	Youyou122	优ⅠA	YouⅠA	广恢122	Guanghui122	1998	Guangdong	three-lines cross-indica-rice
Ⅱ优128	Ⅱyou128	Ⅱ-32A	Ⅱ-32A	广恢128	Guanghui128	1998	Guangdong	three-lines cross-indica-rice
Ⅱ优7号	Ⅱyou7Hao	Ⅱ-32A	Ⅱ-32A	泸恢17	Luhui18	1998	Sichuan	three-lines cross-indica-rice
花优63	Huayou63	花ⅠA	HuaⅠA	明恢63	Minghui63	1998	Fujian	three-lines cross-indica-rice
汕优明86	Xianyouming86	珍汕97A	Zhenxian97A	明恢86	Minghui86	1998	Fujian	three-lines cross-indica-rice
D优362	Dyou362	D汕A	DshanA	蜀恢362	Shuhui362	1998	Sichuan	three-lines cross-indica-rice
冈优88	Gangyou88	冈46A	Gang46A	万恢88	Wanhui88	1998	Chongqing	three-lines cross-indica-rice
金优207	Jinyou207	金23A	Jin23A	先恢207	Xianhui207	1998	Hunan	three-lines cross-indica-rice
汕优559	Xianyou559	珍汕97A	Zhenxian97A	盐恢559	Yanhui559	1998	Jiangsu	three-lines cross-indica-rice
冈优1313	Gangyou1313	冈46A	Gang46A	宜恢1313	Yihui1313	1998	Sichuan	three-lines cross-indica-rice
培两优99	Peiliangyou99	培矮64S	Peiai64S	桂99	Gui99	1998	Guangxi	two-lines cross-indica-rice
C优22	Cyou22	CA	CA	CDR22	CDR22	1999	Sichuan	three-lines cross-indica-rice
红优22	Hongyou22	红矮A	HongaiA	CDR22	CDR22	1999	Sichuan	three-lines cross-indica-rice
香优1号	Xiangyou1Hao	川香28A	Chuanxiang28A	CDR22	CDR22	1999	Sichuan	three-lines cross-indica-rice
协优507	Xieyou507	协青早A	XieqingzaoA	R507	R507	1999	Jiangsu	three-lines cross-indica-rice
优优128	Youyou128	优ⅠA	YouⅠA	广恢128	Guanghui128	1999	Guangdong	three-lines cross-indica-rice
优优3550	Youyou3550	优ⅠA	YouⅠA	广恢3550	Guanghui3550	1999	Guangdong	three-lines cross-indica-rice
80优151	80You151	江育80A	Jiangyu80A	江恢151	Jianghui151	1999	Sichuan	three-lines cross-indica-rice
威优207	Weiyou207	威20A	Wei20A	先恢207	Xianhui207	1999	Hunan	three-lines cross-indica-rice
协优559	Xieyou559	协青早A	XieqingzaoA	盐恢559	Yanhui559	1999	Jiangsu	three-lines cross-indica-rice
冈优1577	Gangyou1577	冈46A	Gang46A	宜恢1577	Yihui1577	1999	Sichuan	three-lines cross-indica-rice
特优175	Teyou175	龙特甫A	LongtefuA	N175	N175	2000	Fujian	three-lines cross-indica-rice
金优431	Jinyou431	金23A	Jin23A	Q431	Q431	2000	Guizhou	three-lines cross-indica-rice
威优431	Weiyou431	威20A	Wei20A	Q431	Q431	2000	Guizhou	three-lines cross-indica-rice
博优253	Boyou253	博A	BoA	测253	Ce253	2000	Guangxi	three-lines cross-indica-rice
金优253	Jinyou253	金23A	Jin23A	测253	Ce253	2000	Guangxi	three-lines cross-indica-rice
优Ⅰ253	YouⅠ253	优ⅠA	YouⅠA	测253	Ce253	2000	Guangxi	three-lines cross-indica-rice
枝优253	Zhiyou253	枝A	ZhiA	测253	Ce253	2000	Guangxi	three-lines cross-indica-rice
中优253	Zhongyou253	中9A	Zhong9A	测253	Ce253	2000	Guangxi	three-lines cross-indica-rice
K优8149	Kyou8149	K18A	K18A	成恢149	Chenghui149	2000	Sichuan	three-lines cross-indica-rice
冈优177	Gangyou177	冈46A	Gang46A	成恢177	Chenghui177	2000	Sichuan	three-lines cross-indica-rice
冈优19	Gangyou19	冈46A	Gang46A	成恢19	Chenghui19	2000	Sichuan	three-lines cross-indica-rice
Ⅱ优多系1号	Ⅱyouduoxi1Hao	Ⅱ-32A	Ⅱ-32A	多系1号	Duoxi1hao	2000	Guizhou	three-lines cross-indica-rice
D优多系1号	Dyouduoxi1Hao	D702A	D702A	多系1号	Duoxi1hao	2000	Sichuan	three-lines cross-indica-rice
特优838	Teyou838	龙特甫A	LongtefuA	辐恢838	Fuhui838	2000	Guangxi	three-lines cross-indica-rice
优Ⅰ838	YouⅠ838	优ⅠA	YouⅠA	辐恢838	Fuhui838	2000	Guangxi	three-lines cross-indica-rice
特优838	Teyou838	龙特甫A	LongtefuA	辐恢838（小粒）	Fuhui838（Small grain）	2000	Guangxi	three-lines cross-indica-rice
优Ⅰ838	YouⅠ838	优ⅠA	YouⅠA	辐恢838（小粒）	Fuhui838（Small grain）	2000	Guangxi	three-lines cross-indica-rice
福优964	Fuyou964	福伊A	FuyiA	福恢964	Fuhui964	2000	Fujian	three-lines cross-indica-rice
博优122	Boyou122	博A	BoA	广恢122	Guanghui122	2000	Guangdong	three-lines cross-indica-rice
博Ⅱ优3550	BoⅡyou3550	博ⅡA	BoⅡA	广恢3550	Guanghui3550	2000	Guangxi	three-lines cross-indica-rice
特优3550	Teyou3550	龙特甫A	LongtefuA	广恢3550	Guanghui3550	2000	Guangxi	three-lines cross-indica-rice
博优1025	Boyou1025	博A	BoA	桂1025	Gui1025	2000	Guangxi	three-lines cross-indica-rice
秋优1025	Qiuyou1025	秋A	QiuA	桂1025	Gui1025	2000	Guangxi	three-lines cross-indica-rice
特优1025	Teyou1025	龙特甫A	LongtefuA	桂1025	Gui1025	2000	Guangxi	three-lines cross-indica-rice
秋优桂99	Qiuyougui99	秋A	QiuA	桂99	Gui99	2000	Guangxi	three-lines cross-indica-rice
优Ⅰ桂99	YouⅠgui99	优ⅠA	YouⅠA	桂99	Gui99	2000	Guangxi	three-lines cross-indica-rice
中优桂99	Zhongyougui99	中9A	Zhong9A	桂99	Gui99	2000	Guangxi	three-lines cross-indica-rice
冈优615	Gangyou615	冈46A	Gang46A	泸恢615	Luhui615	2000	Sichuan	three-lines cross-indica-rice
冈优2009	Gangyou2009	冈46A	Gang46A	绵恢2009	Mianhui2009	2000	Sichuan	three-lines cross-indica-rice
B优840	Byou840	803A	803A	绵恢2040	Mianhui2040	2000	Sichuan	three-lines cross-indica-rice
岳优63	Yueyou63	岳4A	Yue4A	明恢63	Minghui63	2000	Hunan	three-lines cross-indica-rice
汕优70	Xianyou70	珍汕97A	Zhenxian97A	明恢70	Minghui70	2000	Fujian	three-lines cross-indica-rice
Ⅱ优明86	Ⅱyouming86	Ⅱ-32A	Ⅱ-32A	明恢86	Minghui86	2000	Guizhou	three-lines cross-indica-rice
华优86	Huayou86	Y华农A	YhuanongA	明恢86	Minghui86	2000	Guangxi	three-lines cross-indica-rice
特优86	Teyou86	龙特甫A	LongtefuA	明恢86	Minghui86	2000	Guangxi	three-lines cross-indica-rice
D优361	Dyou361	D汕A	DshanA	蜀恢361	Shuhui361	2000	Sichuan	three-lines cross-indica-rice
优Ⅰ207	YouⅠ207	优ⅠA	YouⅠA	先恢207	Xianhui207	2000	Guangxi	three-lines cross-indica-rice
中9优207	Zhong9You207	中9A	Zhong9A	先恢207	Xianhui207	2000	Guangxi	three-lines cross-indica-rice
威优227	Weiyou227	威20A	Wei20A	湘恢227	Xianghui227	2000	Hunan	three-lines cross-indica-rice
Ⅱ优1313	Ⅱyou1313	Ⅱ-32A	Ⅱ-32A	宜恢1313	Yihui1313	2000	Sichuan	three-lines cross-indica-rice
两优211	Liangyou211	2136S	2136S	多系1号	Duoxi1hao	2000	Guizhou	two-lines cross-indica-rice
福两优63	Fuliangyou63	FJS-1	FJS-1	明恢63	Minghui63	2000	Fujian	two-lines cross-indica-rice
两优2163	Liangyou2163	SE21S	SE21S	明恢63	Minghui63	2000	Fujian	two-lines cross-indica-rice
两优363	Liangyou363	360S	360S	明恢63	Minghui63	2000	Guizhou	two-lines cross-indica-rice
两优2186	Liangyou2186	SE21S	Se21S	明恢86	Minghui86	2000	Fujian	two-lines cross-indica-rice
金优191	Jinyou191	金23A	Jin23A	R191	R191	2001	Guangxi	three-lines cross-indica-rice
威优191	Weiyou191	威20A	Wei20A	R191	R191	2001	Guangxi	three-lines cross-indica-rice
优Ⅰ191	YouⅠ191	优ⅠA	YouⅠA	R191	R191	2001	Guangxi	three-lines cross-indica-rice
协优207	Xieyou207	协青早A	XieqingzaoA	R207	R207	2001	Jiangxi	three-lines cross-indica-rice
汕优253	Xianyou253	珍汕97A	Zhenxian97A	测253	Ce253	2001	Guangxi	three-lines cross-indica-rice
特优253	Teyou253	龙特甫A	LongtefuA	测253	Ce253	2001	Guangxi	three-lines cross-indica-rice
香二优253	Xiangeryou253	香2A	Xiang2A	测253	Ce253	2001	Guangxi	three-lines cross-indica-rice
D优448	Dyou448	D62A	D62A	成恢448	Chenghui448	2001	Sichuan	three-lines cross-indica-rice
Ⅱ优15	Ⅱyou15	Ⅱ-32A	Ⅱ-32A	大粒香15	Dalixiang15	2001	Fujian	three-lines cross-indica-rice
C优多系1号	Cyouduoxi1Hao	CA	CA	多系1号	Duoxi1hao	2001	Sichuan	three-lines cross-indica-rice
B优838	Byou838	803A	803A	辐恢838	Fuhui838	2001	Sichuan	three-lines cross-indica-rice
丰优838	Fengyou838	丰源A	FengyuanA	辐恢838	Fuhui838	2001	Guangxi	three-lines cross-indica-rice
华优838	Huayou838	Y华农A	YhuanongA	辐恢838	Fuhui838	2001	Guangxi	three-lines cross-indica-rice
B优838	Byou838	803A	803A	辐恢838（小粒）	Fuhui838（Small grain）	2001	Sichuan	three-lines cross-indica-rice
丰优838	Fengyou838	丰源A	FengyuanA	辐恢838（小粒）	Fuhui838（Small grain）	2001	Guangxi	three-lines cross-indica-rice
华优838	Huayou838	Y华农A	YhuanongA	辐恢838（小粒）	Fuhui838（Small grain）	2001	Guangxi	three-lines cross-indica-rice
汕优122	Xianyou122	珍汕97A	Zhenxian97A	广恢122	Guanghui122	2001	Guangdong	three-lines cross-indica-rice
丰优128	Fengyou128	粤丰A	YuefengA	广恢128	Guanghui128	2001	Guangdong	three-lines cross-indica-rice
博优998	Boyou998	博A	BoA	广恢998	Guanghui998	2001	Guangdong	three-lines cross-indica-rice
六优1025	Liuyou1025	六A	LiuA	桂1025	Gui1025	2001	Guangxi	three-lines cross-indica-rice
美优1025	Meiyou1025	美A	MeiA	桂1025	Gui1025	2001	Guangxi	three-lines cross-indica-rice
绮优1025	Qiyou1025	绮A	QiA	桂1025	Gui1025	2001	Guangxi	three-lines cross-indica-rice
Ⅱ优桂99	Ⅱyougui99	Ⅱ-32A	Ⅱ-32A	桂99	Gui99	2001	Guangxi	three-lines cross-indica-rice
丰优桂99	Fengyougui99	丰源A	FengyuanA	桂99	Gui99	2001	Guangxi	three-lines cross-indica-rice
华优桂99	Huayougui99	Y华农A	YhuanongA	桂99	Gui99	2001	China	three-lines cross-indica-rice
美优桂99	Meiyougui99	美A	MeiA	桂99	Gui99	2001	Guangxi	three-lines cross-indica-rice
K优8615	Kyou8615	K18A	K18A	泸恢615	Luhui615	2001	Sichuan	three-lines cross-indica-rice
红优2009	Hongyou2009	红矮A	HongaiA	绵恢2009	Mianhui2009	2001	Sichuan	three-lines cross-indica-rice
丰优63	Fengyou63	丰源A	FengyuanA	明恢63	Minghui63	2001	Guangxi	three-lines cross-indica-rice
新香优63	Xinxiangyou63	新香A	XinxiangA	明恢63	Minghui63	2001	Guangxi	three-lines cross-indica-rice
特优70	Teyou70	龙特甫A	LongtefuA	明恢70	Minghui70	2001	China	three-lines cross-indica-rice
丰优86	Fengyou86	丰源A	FengyuanA	明恢86	Minghui86	2001	Guangxi	three-lines cross-indica-rice
K优88	Kyou88	K18A	K18A	万恢88	Wanhui88	2001	Chongqing	three-lines cross-indica-rice
Ⅱ优207	Ⅱyou207	Ⅱ-32A	Ⅱ-32A	先恢207	Xianhui207	2001	Guangxi	three-lines cross-indica-rice
T优207	Tyou207	T98A	T98A	先恢207	Xianhui207	2001	Guangxi	three-lines cross-indica-rice
丰优207	Fengyou207	丰源A	FengyuanA	先恢207	Xianhui207	2001	Guangxi	three-lines cross-indica-rice
汕优207	Xianyou207	珍汕97A	Zhenxian97A	先恢207	Xianhui207	2001	Guangxi	three-lines cross-indica-rice
湘优207	Xiangyou207	湘8A	Xiang8A	先恢207	Xianhui207	2001	Guangxi	three-lines cross-indica-rice
新香优207	Xinxiangyou207	新香A	XinxiangA	先恢207	Xianhui207	2001	Guangxi	three-lines cross-indica-rice
冈优3551	Gangyou3551	冈46A	Gang46A	宜恢3551	Yihui3551	2001	Sichuan	three-lines cross-indica-rice
协优7954	Xieyou7954	协青早A	XieqingzaoA	浙恢7954	Zhehui7954	2001	Zhejiang	three-lines cross-indica-rice
Ⅱ优084	Ⅱyou084	Ⅱ-32A	Ⅱ-32A	镇恢084	Zhenhui084	2001	Jiangsu	three-lines cross-indica-rice
粤杂122	Yueza122	GD-1S	Gd-1S	广恢122	Guanghui122	2001	Guangdong	two-lines cross-indica-rice
培两优1025	Peiliangyou1025	培矮64S	Peiai64S	桂1025	Gui1025	2001	Guangxi	two-lines cross-indica-rice
陆两优63	Luliangyou63	陆18S	Lu18S	明恢63	Minghui63	2001	Hunan	two-lines cross-indica-rice
八两优63	Baliangyou63	810S	810S	明恢63	Minghui63	2001	Guangxi	two-lines cross-indica-rice
培杂266	Peiza266	培矮64S	Peiai64S	玉266	Yu266	2001	Guangxi	two-lines cross-indica-rice
K优507	Kyou507	K17A	K17A	R507	R507	2002	Jiangsu	three-lines cross-indica-rice
金优117	Jinyou117	金23A	Jin23A	常恢117	Changhui117	2002	Hubeidongshi	three-lines cross-indica-rice
川香优2号	Chuanxiangyou2Hao	川香29A	Chuanxiang29A	成恢177	Chenghui177	2002	Sichuan	three-lines cross-indica-rice
辐优19	Fuyou19	辐76A	Fu76A	成恢19	Chenghui19	2002	Sichuan	three-lines cross-indica-rice
绵2优838	Mian2You838	绵2A	Mian2A	辐恢838	Fuhui838	2002	Hubei	three-lines cross-indica-rice
长优838	Changyou838	长132A	Chang132A	辐恢838	Fuhui838	2002	Sichuan	three-lines cross-indica-rice
绵2优838	Mian2You838	绵2A	Mian2A	辐恢838（小粒）	Fuhui838（Small grain）	2002	Hubei	three-lines cross-indica-rice
长优838	Changyou838	长132A	Chang132A	辐恢838（小粒）	Fuhui838（Small grain）	2002	Sichuan	three-lines cross-indica-rice
D优128	Dyou128	D62A	D62A	广恢128	Guanghui128	2002	Sichuan	three-lines cross-indica-rice
秋优998	Qiuyou998	秋A	QiuA	广恢998	Guanghui998	2002	Guangdong	three-lines cross-indica-rice
汕优998	Xianyou998	珍汕97A	Zhenxian97A	广恢998	Guanghui998	2002	Guangdong	three-lines cross-indica-rice
川丰6号	Chuanfeng6Hao	中9A	Zhong9A	江恢151	Jianghui151	2002	Sichuan	three-lines cross-indica-rice
辐优151	Fuyou151	辐74A	Fu74A	江恢151	Jianghui151	2002	Sichuan	three-lines cross-indica-rice
绵2优151	Mian2You151	绵2A	Mian2A	江恢151	Jianghui151	2002	Sichuan	three-lines cross-indica-rice
Ⅱ优602	Ⅱyou602	Ⅱ-32A	Ⅱ-32A	泸恢602	Luhui602	2002	Sichuan	three-lines cross-indica-rice
K优8602	Kyou8602	K18A	K18A	泸恢602	Luhui602	2002	Sichuan	three-lines cross-indica-rice
C优2009	Cyou2009	CA	CA	绵恢2009	Mianhui2009	2002	Sichuan	three-lines cross-indica-rice
C优2040	Cyou2040	CA	CA	绵恢2040	Mianhui2040	2002	Sichuan	three-lines cross-indica-rice
华优63	Huayou63	Y华农A	YhuanongA	明恢63	Minghui63	2002	Guangdong	three-lines cross-indica-rice
特优009	Teyou009	龙特甫A	LongtefuA	南恢009	Nanhui009	2002	Fujiannanping	three-lines cross-indica-rice
冈优361	Gangyou361	冈46A	Gang46A	蜀恢361	Shuhui361	2002	Sichuan	three-lines cross-indica-rice
Ⅱ优559	Ⅱyou559	Ⅱ-32A	Ⅱ-32A	盐恢559	Yanhui559	2002	Jiangsu	three-lines cross-indica-rice
Ⅱ优1577	Ⅱyou1577	Ⅱ-32A	Ⅱ-32A	宜恢1577	Yihui1577	2002	Sichuan	three-lines cross-indica-rice
Ⅱ优7954	Ⅱyou7954	Ⅱ-32A	Ⅱ-32A	浙恢7954	Zhehui7954	2002	Zhejiang	three-lines cross-indica-rice
汕优084	Xianyou084	珍汕97A	Zhenxian97A	镇恢084	Zhenhui084	2002	Jiangsu	three-lines cross-indica-rice
两优932	Liangyou932	W9593S	W9593S	胜优2号	Shengyou2Hao	2002	Hubei	two-lines cross-indica-rice
培两优93	Peiliangyou93	培矮64S	Peiai64S	岳恢9113	Yuehui9113	2002	Hunan	two-lines cross-indica-rice
宜优207	Yiyou207	宜陵1A	Yiling1A	R207	R207	2003	Hubei	three-lines cross-indica-rice
丰优210	Fengyou210	丰源A	FengyuanA	R210	R210	2003	Hunan	three-lines cross-indica-rice
中9优288	Zhong9You288	中9A	Zhong9A	R288	R288	2003	Anhui	three-lines cross-indica-rice
博优315	Boyou315	博A	BoA	T315	T315	2003	Guangxi	three-lines cross-indica-rice
优Ⅰ315	YouⅠ315	优ⅠA	YouⅠA	T315	T315	2003	Guangxi	three-lines cross-indica-rice
中优315	Zhongyou315	中9A	Zhong9A	T315	T315	2003	Guangxi	three-lines cross-indica-rice
博优258	Boyou258	博A	BoA	测258	Ce258	2003	Guangxi	three-lines cross-indica-rice
D优177	Dyou177	D62A	D62A	成恢177	Chenghui177	2003	Sichuan	three-lines cross-indica-rice
中优177	Zhongyou177	中9A	Zhong9A	成恢177	Chenghui177	2003	China	three-lines cross-indica-rice
标优2号	Biaoyou2Hao	M52A	M52A	成恢19	Chenghui19	2003	Sichuan	three-lines cross-indica-rice
川香优3号	Chuanxiangyou3Hao	川香29A	Chuanxiang29A	成恢448	Chenghui448	2003	Sichuan	three-lines cross-indica-rice
汕优448	Xianyou448	珍汕97A	Zhenxian97A	成恢448	Chenghui448	2003	China	three-lines cross-indica-rice
中优448	Zhongyou448	中9A	Zhong9A	成恢448	Chenghui448	2003	China	three-lines cross-indica-rice
博优128	Boyou128	博A	BoA	广恢128	Guanghui128	2003	Guangxi	three-lines cross-indica-rice
丰优丝苗	Fengyousimiao	粤丰A	YuefengA	广恢998	Guanghui998	2003	Guangdong	three-lines cross-indica-rice
优优998	Youyou998	优ⅠA	YouⅠA	广恢998	Guanghui998	2003	Guangdong	three-lines cross-indica-rice
绮优桂99	Qiyougui99	绮A	QiA	桂99	Gui99	2003	Guangxi	three-lines cross-indica-rice
宜优99	Yiyou99	宜陵1A	Yiling1A	桂99	Gui99	2003	Hubei	three-lines cross-indica-rice
特优航1号	Teyouhang1Hao	龙特甫A	LongtefuA	航1号	Hang1hao	2003	Fujian	three-lines cross-indica-rice
Ⅱ优118	Ⅱyou118	Ⅱ-32A	Ⅱ-32A	华恢118	Huahui118	2003	Jiangsu	three-lines cross-indica-rice
D优151	Dyou151	D62A	D62A	江恢151	Jianghui151	2003	Fujian	three-lines cross-indica-rice
B优817	Byou817	803A	803A	泸恢17	Luhui17	2003	Sichuan	three-lines cross-indica-rice
K优615	Kyou615	K17A	K17A	泸恢615	Luhui615	2003	Shanxi	three-lines cross-indica-rice
皖稻109	Wandao109	351A	351A	明恢63	Minghui63	2003	Anhui	three-lines cross-indica-rice
T优5570	Tyou5570	T55A	T55A	明恢70	Minghui70	2003	Fujian	three-lines cross-indica-rice
D297优明86	D297Youming86	D297A	D297A	明恢86	Minghui86	2003	Fujian	three-lines cross-indica-rice
Ⅱ优辐819	Ⅱyoufu819	Ⅱ-32A	Ⅱ-32A	南恢辐819	Nanhuifu819	2003	Fujian	three-lines cross-indica-rice
D优261	Dyou261	D23A	D23A	蜀恢361	Shuhui361	2003	Sichuan	three-lines cross-indica-rice
29优559	29You559	29A	29A	盐恢559	Yanhui559	2003	Jiangsu	three-lines cross-indica-rice
丰优559	Fengyou559	粤丰A	YuefengA	盐恢559	Yanhui559	2003	Jiangsu	three-lines cross-indica-rice
协优332	Xieyou332	协青早A	XieqingzaoA	扬恢332	Yanghui332	2003	Jiangsu	three-lines cross-indica-rice
协优336	Xieyou336	协青早A	XieqingzaoA	扬恢336	Yanghui336	2003	Guizhou	three-lines cross-indica-rice
N优1577	Nyou1577	N7A	N7A	宜恢1577	Yihui1577	2003	Sichuan	three-lines cross-indica-rice
宜香优1577	Yixiangyou1577	宜香1A	Yixiang1A	宜恢1577	Yihui1577	2003	Sichuan	three-lines cross-indica-rice
Ⅱ优129	Ⅱyou129	Ⅱ-32A	Ⅱ-32A	镇恢129	Zhenhui129	2003	Fujian	three-lines cross-indica-rice
协优129	Xieyou129	协青早A	XieqingzaoA	镇恢129	Zhenhui129	2003	Anhui	three-lines cross-indica-rice
两优662	Liangyou662	611S	611S	多系1号	Duoxi1hao	2003	Guizhou	two-lines cross-indica-rice
中9优115	Zhong9You115	中9A	Zhong9A	R115	R115	2004	Yunnanhonghe	three-lines cross-indica-rice
博Ⅲ优273	BoⅢyou273	博ⅢA	BoⅢA	R273	R273	2004	Guangxi	three-lines cross-indica-rice
岳优6135	Yueyou6135	岳4A	Yue4A	R6135	R6135	2004	China	three-lines cross-indica-rice
金优315	Jinyou315	金23A	Jin23A	T315	T315	2004	Guangxi	three-lines cross-indica-rice
中优258	Zhongyou258	中9A	Zhong9A	测258	Ce258	2004	Guangxi	three-lines cross-indica-rice
川香9号	Chuanxiang9Hao	川香29A	Chuanxiang29A	成恢425	Chenghui425	2004	Sichuan	three-lines cross-indica-rice
金优448	Jinyou448	金23A	Jin23A	成恢448	Chenghui448	2004	China	three-lines cross-indica-rice
宜香9303	Yixiang9303	宜香1A	Yixiang1A	涪恢9303	Fuhui9303	2004	Chongqing	three-lines cross-indica-rice
川香9838	Chuanxiang9838	川香29A	Chuanxiang29A	辐恢838	Fuhui838	2004	Sichuan	three-lines cross-indica-rice
隆平601	Longping601	丰源A	FengyuanA	辐恢838	Fuhui838	2004	Jiangxi	three-lines cross-indica-rice
川香9838	Chuanxiang9838	川香29A	Chuanxiang29A	辐恢838（小粒）	Fuhui838（Small grain）	2004	Sichuan	three-lines cross-indica-rice
隆平601	Longping601	丰源A	FengyuanA	辐恢838（小粒）	Fuhui838（Small grain）	2004	Jiangxi	three-lines cross-indica-rice
天优128	Tianyou128	天丰A	TianfengA	广恢128	Guanghui128	2004	Hainan	three-lines cross-indica-rice
博优368	Boyou368	博A	BoA	广恢368	Guanghui368	2004	Guangdong	three-lines cross-indica-rice
天优998	Tianyou998	天丰A	TianfengA	广恢998	Guanghui998	2004	Guangdong	three-lines cross-indica-rice
五丰优998	Wufengyou998	五丰A	WufengA	广恢998	Guanghui998	2004	Guangdong	three-lines cross-indica-rice
振优998	Zhenyou998	振丰A	ZhenfengA	广恢998	Guanghui998	2004	Guangdong	three-lines cross-indica-rice
特优649	Teyou649	龙特甫A	LongtefuA	桂649	Gui649	2004	Guangxi	three-lines cross-indica-rice
Ⅱ优航1号	Ⅱyouhang1Hao	Ⅱ-32A	Ⅱ-32A	航1号	Hang1hao	2004	Fujian	three-lines cross-indica-rice
绵5优151	Mian5You151	绵5A	Mian5A	江恢151	Jianghui151	2004	Fujian	three-lines cross-indica-rice
金优188	Jinyou188	金23A	Jin23A	乐恢188	Lehui188	2004	Sichuan	three-lines cross-indica-rice
泸香615	Luxiang615	泸香91A	Luxiang91A	泸恢615	Luhui615	2004	Sichuan	three-lines cross-indica-rice
绿优1号	Luyou1Hao	绿三A	LusanA	绿稻24	Ludao24	2004	Anhui	three-lines cross-indica-rice
金优明100	Jinyouming100	金23A	Jin23A	明恢100	Minghui100	2004	Fujian	three-lines cross-indica-rice
Ⅱ优1259	Ⅱyou1259	Ⅱ-32A	Ⅱ-32A	明恢1259	Minghui1259	2004	Fujiansanming	three-lines cross-indica-rice
Ⅱ优1273	Ⅱyou1273	Ⅱ-32A	Ⅱ-32A	明恢1273	Minghui1273	2004	Fujian	three-lines cross-indica-rice
中优63	Zhongyou63	中9A	Zhong9A	明恢63	Minghui63	2004	Yunnan	three-lines cross-indica-rice
T优8086	Tyou8086	T80A	T80A	明恢86	Minghui86	2004	China	three-lines cross-indica-rice
Ⅱ优183	Ⅱyou183	Ⅱ-32A	Ⅱ-32A	南恢183	Nanhui183	2004	Fujian	three-lines cross-indica-rice
D优202	Dyou202	D62A	D62A	蜀恢202	Shuhui202	2004	Sichuan	three-lines cross-indica-rice
金谷202	Jingu202	金谷A	JinguA	蜀恢202	Shuhui202	2004	Chongqing	three-lines cross-indica-rice
H28优207	H28You207	H28A	H28A	先恢207	Xianhui207	2004	Guangxi	three-lines cross-indica-rice
丰源优299	Fengyuanyou299	丰源A	FengyuanA	湘恢299	Xianghui299	2004	Hunan	three-lines cross-indica-rice
丰优336	Fengyou336	粤丰A	YuefengA	扬恢336	Yanghui336	2004	Jiangsu	three-lines cross-indica-rice
宜香2292	Yixiang2292	宜香1A	Yixiang1A	宜恢2292	Yihui2292	2004	China	three-lines cross-indica-rice
宜香2308	Yixiang2308	宜香1A	Yixiang1A	宜恢2308	Yihui2308	2004	Sichuan	three-lines cross-indica-rice
宜香3003	Yixiang3003	宜香1A	Yixiang1A	宜恢3003	Yihui3003	2004	Chongqing	three-lines cross-indica-rice
宜优3003	Yiyou3003	Ⅱ-32A	Ⅱ-32A	宜恢3003	Yihui3003	2004	Sichuan	three-lines cross-indica-rice
绵5优3551	Mian5You3551	绵5A	Mian5A	宜恢3551	Yihui3551	2004	Sichuan	three-lines cross-indica-rice
岳优9113	Yueyou9113	岳4A	Yue4A	岳恢9113	Yuehui9113	2004	Hubei	three-lines cross-indica-rice
丰优084	Fengyou084	粤丰A	YuefengA	镇恢084	Zhenhui084	2004	Jiangsu	three-lines cross-indica-rice
协优084	Xieyou084	协青早A	XieqingzaoA	镇恢084	Zhenhui084	2004	Jiangsu	three-lines cross-indica-rice
皖稻111	Wandao111	2301S	2301S	R288	R288	2004	China	two-lines cross-indica-rice
粤杂922	Yueza922	GD-1S	Gd-1S	广恢128	Guanghui128	2004	Hainan	two-lines cross-indica-rice
田两优9号	Tianliangyou9Hao	田丰S-2	Tianfengs-2	桂99	Gui99	2004	Jiangxi	two-lines cross-indica-rice
琼香两优1号	Qiongxiangliangyou1Hao	琼香-1S	Qiongxiang-1S	粤丰占	Yuefengzhan	2004	Hainan	two-lines cross-indica-rice
Q优6号	Qyou6Hao	Q2A	Q2A	R1005	R1005	2005	Guizhou	three-lines cross-indica-rice
T优1202	Tyou1202	T98A	T98A	R1202	R1202	2005	Guangxi	three-lines cross-indica-rice
美优198	Meiyou198	美A	MeiA	R198	R198	2005	Guangxi	three-lines cross-indica-rice
T优6135	Tyou6135	T98A	T98A	R6135	R6135	2005	Hunan	three-lines cross-indica-rice
丰源优6135	Fengyuanyou6135	丰源A	FengyuanA	R6135	R6135	2005	Hunan	three-lines cross-indica-rice
中优9801	Zhongyou9801	中9A	Zhong9A	涪恢9801	Fuhui9801	2005	Chongqing	three-lines cross-indica-rice
绵5优838	Mian5You838	绵5A	Mian5A	辐恢838	Fuhui838	2005	Hubei	three-lines cross-indica-rice
绵5优838	Mian5You838	绵5A	Mian5A	辐恢838（小粒）	Fuhui838（Small grain）	2005	Hubei	three-lines cross-indica-rice
昌优964	Changyou964	昌丰A	ChangfengA	福恢964	Fuhui964	2005	Fujian	three-lines cross-indica-rice
华优122	Huayou122	Y华农A	YhuanongA	广恢122	Guanghui122	2005	Guangxi	three-lines cross-indica-rice
天优122	Tianyou122	天丰A	TianfengA	广恢122	Guanghui122	2005	Guangdong	three-lines cross-indica-rice
博Ⅱ优128	BoⅡyou128	博ⅡA	BoⅡA	广恢128	Guanghui128	2005	Hainan	three-lines cross-indica-rice
天优3550	Tianyou3550	天A	TianA	广恢3550	Guanghui3550	2005	Guangxi	three-lines cross-indica-rice
Ⅱ优368	Ⅱyou368	Ⅱ-32A	Ⅱ-32A	广恢368	Guanghui368	2005	Guangdong	three-lines cross-indica-rice
天优368	Tianyou368	天丰A	TianfengA	广恢368	Guanghui368	2005	Guangdong	three-lines cross-indica-rice
华优998	Huayou998	Y华农A	YhuanongA	广恢998	Guanghui998	2005	Guangdong	three-lines cross-indica-rice
美优998	Meiyou998	美A	MeiA	广恢998	Guanghui998	2005	Guangxi	three-lines cross-indica-rice
天优1025	Tianyou1025	天A	TianA	桂1025	Gui1025	2005	Guangxi	three-lines cross-indica-rice
冈优188	Gangyou188	冈46A	Gang46A	乐恢188	Lehui188	2005	Sichuan	three-lines cross-indica-rice
B优0601	Byou0601	B659A	B659A	绵恢2009	Mianhui2009	2005	Sichuan	three-lines cross-indica-rice
竹丰优009	Zhufengyou009	竹丰1A	Zhufeng1A	绵恢2009	Mianhui2009	2005	Sichuan	three-lines cross-indica-rice
宜香3724	Yixiang3724	宜香1A	Yixiang1A	绵恢3724	Mianhui3724	2005	Sichuan	three-lines cross-indica-rice
中优445	Zhongyou445	中9A	Zhong9A	南恢445	Nanhui445	2005	Sichuan	three-lines cross-indica-rice
D优6511	Dyou6511	D62A	D62A	南恢511	Nanhui511	2005	Sichuan	three-lines cross-indica-rice
阳鑫优1号	Yangxinyou1Hao	D702A	D702A	南恢511	Nanhui511	2005	Sichuan	three-lines cross-indica-rice
Ⅱ优131	Ⅱyou131	Ⅱ-32A	Ⅱ-32A	泉恢131	Quanhui131	2005	Fujian	three-lines cross-indica-rice
D优2362	Dyou2363	D23A	D23A	蜀恢362	Shuhui362	2005	Sichuan	three-lines cross-indica-rice
科稻3号	Kedao3Hao	冈46A	Gang46A	蜀恢362	Shuhui362	2005	Sichuan	three-lines cross-indica-rice
陵优1号	Lingyou1Hao	陵420A	Ling420A	万恢88	Wanhui88	2005	Chongqing	three-lines cross-indica-rice
万香优1号	Wanxiangyou1Hao	宜香1A	Yixiang1A	万恢88	Wanhui88	2005	Chongqing	three-lines cross-indica-rice
万优6号	Wanyou6Hao	万6A	Wan6A	万恢88	Wanhui88	2005	Chongqing	three-lines cross-indica-rice
H37优207	H37You207	H37A	H37A	先恢207	Xianhui207	2005	Hunan	three-lines cross-indica-rice
江杂1号	Jiangza1Hao	香2A	Xiang2A	先恢207	Xianhui207	2005	Jiangxi	three-lines cross-indica-rice
T优227	Tyou227	T98A	T98A	湘恢227	Xianghui227	2005	Hunan	three-lines cross-indica-rice
丰源优227	Fengyuanyou227	丰源A	FengyuanA	湘恢227	Xianghui227	2005	Hunan	three-lines cross-indica-rice
金优299	Jinyou299	金23A	Jin23A	湘恢299	Xianghui299	2005	Guangxi	three-lines cross-indica-rice
特优627	Teyou627	龙特甫A	LongtefuA	亚恢627	Yahui627	2005	Fujian	three-lines cross-indica-rice
宜香10号	Yixiang10Hao	宜香1A	Yixiang1A	宜恢10号	Yihui10hao	2005	China	three-lines cross-indica-rice
宜香1313	Yixiang1313	宜香1A	Yixiang1A	宜恢1313	Yihui1313	2005	Sichuan	three-lines cross-indica-rice
宜香3551	Yixiang3551	宜香1A	Yixiang1A	宜恢3551	Yihui3551	2005	Chongqing	three-lines cross-indica-rice
宜香9号	Yixiang9Hao	宜香1A	Yixiang1A	宜恢9号	Yihui9hao	2005	China	three-lines cross-indica-rice
H28优9113	H28You9113	H28A	H28A	岳恢9113	Yuehui9113	2005	Hunan	three-lines cross-indica-rice
德农108	Denong108	D香A	DxiangA	粤香占	Yuexiangzhan	2005	Jiangxi	three-lines cross-indica-rice
天丰优084	Tianfengyou084	天丰A	TianfengA	镇恢084	Zhenhui084	2005	Jiangsu	three-lines cross-indica-rice
Ⅱ优42	Ⅱyou42	Ⅱ-32A	Ⅱ-32A	镇恢42	Zhenhui42	2005	China	three-lines cross-indica-rice
甬优6号	Yongyou6Hao	甬粳2号A	Yonggeng2HaoA	K4806	K4806	2005	Zhejiang	three-lines cross-japonica-rice
培两优288	Peiliangyou288	培矮64S	Peiai64S	R288	R288	2005	Jiangxi	two-lines cross-indica-rice
贺两优86	Heliangyou86	贺S	HeS	明恢86	Minghui86	2005	Guangxi	two-lines cross-indica-rice
宜香707	Yixiang707	宜香1A	Yixiang1A	蜀恢707	Shuhui707	2005	Sichuan	two-lines cross-indica-rice
Q优108	Qyou108	Q1A	Q1A	Q恢108	Qhui108	2006	China	three-lines cross-indica-rice
庆优108	Qingyou108	Q3A	Q3A	Q恢108	Qhui108	2006	Chongqing	three-lines cross-indica-rice
T优115	Tyou115	T98A	T98A	R115	R115	2006	Hunan	three-lines cross-indica-rice
金优1202	Jinyou1202	金23A	Jin23A	R1202	R1202	2006	Guangxi	three-lines cross-indica-rice
特优1202	Teyou1202	龙特甫A	LongtefuA	R1202	R1202	2006	Guangxi	three-lines cross-indica-rice
江四优207	Jiangsiyou207	G4A	G4A	R207	R207	2006	Jiangxi	three-lines cross-indica-rice
博优225	Boyou225	博A	BoA	R225	R225	2006	Hainan	three-lines cross-indica-rice
T优608	Tyou608	T98A	T98A	R608	R608	2006	Jiangxi	three-lines cross-indica-rice
博Ⅱ优235	BoⅡyou235	博ⅡA	BoⅡA	测235	Ce235	2006	Hainan	three-lines cross-indica-rice
特优258	Teyou258	龙特甫A	LongtefuA	测258	Ce258	2006	Guangxi	three-lines cross-indica-rice
昌优10号	Changyou10Hao	五丰A	WufengA	昌恢121	Changhui121	2006	Jiangxi	three-lines cross-indica-rice
淦鑫688	Ganxin688	天丰A	TianfengA	昌恢121	Changhui121	2006	Jiangxi	three-lines cross-indica-rice
Ⅱ优117	Ⅱyou117	Ⅱ-32A	Ⅱ-32A	常恢117	Changhui117	2006	Hunan	three-lines cross-indica-rice
中优117	Zhongyou117	中9A	Zhong9A	常恢117	Changhui117	2006	Hunan	three-lines cross-indica-rice
十优838	Shiyou838	十优A	ShiyouA	辐恢838	Fuhui838	2006	Guangxi	three-lines cross-indica-rice
天优838	Tianyou838	天丰A	TianfengA	辐恢838	Fuhui838	2006	Guangdong	three-lines cross-indica-rice
十优838	Shiyou838	十优A	ShiyouA	辐恢838（小粒）	Fuhui838（Small grain）	2006	Guangxi	three-lines cross-indica-rice
天优838	Tianyou838	天丰A	TianfengA	辐恢838（小粒）	Fuhui838（Small grain）	2006	Guangdong	three-lines cross-indica-rice
谷优964	Guyou964	谷丰A	GufengA	福恢964	Fuhui964	2006	Fujiansanming	three-lines cross-indica-rice
京福1优128	Jingfu1You128	京福1A	Jingfu1A	广恢128	Guanghui128	2006	Hainan	three-lines cross-indica-rice
五丰优128	Wufengyou128	五丰A	WufengA	广恢128	Guanghui128	2006	Guangdong	three-lines cross-indica-rice
天丰优3550	Tianfengyou3550	天丰A	TianfengA	广恢3550	Guanghui3550	2006	Guangdong	three-lines cross-indica-rice
淦鑫699	Ganxin699	五丰A	WufengA	广恢998	Guanghui998	2006	Jiangxi	three-lines cross-indica-rice
特优998	Teyou998	龙特甫A	LongtefuA	广恢998	Guanghui998	2006	Guangxi	three-lines cross-indica-rice
旱优3号	Hanyou3Hao	沪旱1A	Huhan1A	旱恢3号	Hanhui3hao	2006	Shanghai	three-lines cross-indica-rice
菲优188	Feiyou188	菲改A	FeigaiA	乐恢188	Lehui188	2006	Sichuan	three-lines cross-indica-rice
泰优99	Taiyou99	D62A	D62A	泸恢1345	Luhui1345	2006	Chongqing	three-lines cross-indica-rice
川香858	Chuanxiang858	川香29A	Chuanxiang29A	泸恢8258	Luhui8258	2006	Sichuan	three-lines cross-indica-rice
国豪国香12号	Guohaoguoxiang12Hao	绵香5A	Mianxiang5A	绵恢9937	Mianhui9937	2006	Chongqing	three-lines cross-indica-rice
宜香937	Yixiang937	宜香1A	Yixiang1A	绵恢9937	Mianhui9937	2006	Guangxi	three-lines cross-indica-rice
京福2优70	Jingfu2You70	京福2A	Jingfu2A	明恢70	Minghui70	2006	Fujian	three-lines cross-indica-rice
内香10号	Neixiang10Hao	内香3A	Neixiang3A	内恢2539	Neihui2539	2006	Yunnanhonghe	three-lines cross-indica-rice
G优802	Gyou802	G2480A	G2480A	蜀恢202	Shuhui202	2006	China	three-lines cross-indica-rice
D优203	Dyou203	D62A	D62A	蜀恢203	Shuhui203	2006	Guangxi	three-lines cross-indica-rice
川农1号	Chuannong1Hao	D62A	D62A	蜀恢204	Shuhui204	2006	Anhui	three-lines cross-indica-rice
Ⅱ优728	Ⅱyou728	Ⅱ-32A	Ⅱ-32A	苏恢728	Suhui728	2006	China	three-lines cross-indica-rice
协优728	Xieyou728	协青早A	XieqingzaoA	苏恢728	Suhui728	2006	Jiangsu	three-lines cross-indica-rice
万优9号	Wanyou9Hao	万3A	Wan3A	万恢88	Wanhui88	2006	Chongqing	three-lines cross-indica-rice
九优207	Jiuyou207	898A	898A	先恢207	Xianhui207	2006	Hunan	three-lines cross-indica-rice
隆平208	Longping208	新香A	XinxiangA	先恢207	Xianhui207	2006	Jiangxi	three-lines cross-indica-rice
Ⅱ优650	Ⅱyou650	Ⅱ-32A	Ⅱ-32A	盐恢650	Yanhui650	2006	Jiangsu	three-lines cross-indica-rice
扬籼优30	Yangxianyou30	扬籼2A	Yangxian2A	扬恢542	Yanghui542	2006	Jiangxi	three-lines cross-indica-rice
宜香2084	Yixiang2084	宜香1A	Yixiang1A	宜恢2084	Yihui2084	2006	Shanxi	three-lines cross-indica-rice
两优多系1号	Liangyoudongxi1Hao	SE21S	Se21S	多系1号	Duoxi1hao	2006	Fujian	two-lines cross-indica-rice
金两优838	Jinliangyou838	Y22S	Y22S	辐恢838	Fuhui838	2006	Hunan	two-lines cross-indica-rice
金两优838	Jinliangyou838	Y22S	Y22S	辐恢838（小粒）	Fuhui838（Small grain）	2006	Hunan	two-lines cross-indica-rice
琼香两优2号	Qiongxiangliangyou2Hao	琼香-1S	Qiongxiang-1S	特籼占25	Texianzhan25	2006	Hainan	two-lines cross-indica-rice
九优8号	Jiuyou8Hao	898A	898A	常恢117	Changhui117	2007	Hunan	three-lines cross-indica-rice
川香优425	Chuanxiangyou425	川香28A	Chuanxiang28A	成恢425	Chenghui425	2007	Sichuan	three-lines cross-indica-rice
花香7号	Huaxiang7Hao	花香A	HuaxiangA	川恢907	Chuanhui907	2007	Chongqing	three-lines cross-indica-rice
博Ⅱ优312	BoⅡyou312	博ⅡA	BoⅡA	广恢312	Guanghui312	2007	Hainan	three-lines cross-indica-rice
青优998	Qingyou998	青A	QingA	广恢998	Guanghui998	2007	Guangxi	three-lines cross-indica-rice
百优1025	Baiyou1025	百A	BaiA	桂1025	Gui1025	2007	Guangxi	three-lines cross-indica-rice
十优1025	Shiyou1025	十优A	ShiyouA	桂1025	Gui1025	2007	Guangxi	three-lines cross-indica-rice
谷优航1号	Guyouhang1Hao	谷丰A	GufengA	航1号	Hang1hao	2007	Hubei	three-lines cross-indica-rice
K优28	Kyou28	K22A	K22A	泸恢8258	Luhui8258	2007	Guangxi	three-lines cross-indica-rice
明优09	Mingyou09	协青早A	XieqingzaoA	明恢1259	Minghui1259	2007	Shanxi	three-lines cross-indica-rice
京福1优明86	Jingfu1Youming86	京福1A	Jingfu1A	明恢86	Minghui86	2007	China	three-lines cross-indica-rice
泸优125	Luyou125	泸香90A	Luxiang90A	南恢125	Nanhui125	2007	Fujian	three-lines cross-indica-rice
宜优1659	Yiyou1659	宜香1A	Yixiang1A	南恢1659	Nanhui1659	2007	Fujian	three-lines cross-indica-rice
Ⅱ优498	Ⅱyou498	Ⅱ-32A	Ⅱ-32A	蜀恢498	Shuhui498	2007	Sichuan	three-lines cross-indica-rice
D香707	Dxiang707	D香4A	Dxiang4A	蜀恢707	Shuhui707	2007	Sichuan	three-lines cross-indica-rice
农富优1号	Nongfuyou1Hao	农富A	NongfuA	湘恢299	Xianghui299	2007	Hunan	three-lines cross-indica-rice
T55优627	T55You627	T55A	T55A	亚恢627	Yahui627	2007	Fujian	three-lines cross-indica-rice
钱优1号	Qianyou1Hao	钱江1号A	Qianjiang1HaoA	浙恢7954	Zhehui7954	2007	Jiangxi	three-lines cross-indica-rice
准两优1202	Zhunliangyou1202	准S	ZhunS	R1202	R1202	2007	Guangxi	two-lines cross-indica-rice
奥两优28	Aoliangyou28	奥龙1S	Aolong1S	R28	R28	2007	China	two-lines cross-indica-rice
两优1259	Liangyou1259	SE21S	Se21S	明恢1259	Minghui1259	2007	Yunnan	two-lines cross-indica-rice
Q优12	Qyou12	Q4A	Q4A	R1222	R1222	2008	Chongqing	three-lines cross-indica-rice
金优212	Jinyou212	金23A	Jin23A	R2122	R2122	2008	Hunan	three-lines cross-indica-rice
Q优8号	Qyou8Hao	Q3A	Q3A	R78	R78	2008	Chongqing	three-lines cross-indica-rice
金优90	Jinyou90	金23A	Jin23A	R90	R90	2008	Jiangxi	three-lines cross-indica-rice
中优9918	Zhongyou9918	中9A	Zhong9A	R9918	R9918	2008	Hunan	three-lines cross-indica-rice
天丰优T025	Tianfengyout025	天丰A	TianfengA	昌恢T025	Changhuit025	2008	Jiangxi	three-lines cross-indica-rice
五丰优T025	Wufengyout025	五丰A	WufengA	昌恢T025	Changhuit025	2008	Jiangxi	three-lines cross-indica-rice
川香317	Chuanxiang317	川香31A	Chuanxiang31A	成恢177	Chenghui177	2008	Sichuan	three-lines cross-indica-rice
中种优448	Zhongzhongyou448	中种1A	Zhongzhong1A	成恢448	Chenghui448	2008	Hunan	three-lines cross-indica-rice
陵优2号	Lingyou2Hao	陵1A	Ling1A	涪恢9802	Fuhui9802	2008	Chongqing	three-lines cross-indica-rice
谷优5138	Guyou5138	谷丰A	GufengA	福恢5138	Fuhui5138	2008	Fujian	three-lines cross-indica-rice
金稻优122	Jindaoyou122	金稻13A	Jindao13A	广恢122	Guanghui122	2008	Guangdong	three-lines cross-indica-rice
天优312	Tianyou312	天丰A	TianfengA	广恢312	Guanghui312	2008	Guangdong	three-lines cross-indica-rice
京福优299	Jingfuyou299	京福2A	Jingfu2A	桂99	Gui99	2008	Jiangxi	three-lines cross-indica-rice
华优118	Huayou118	华11A	Hua11A	华恢118	Huahui118	2008	Jiangsu	three-lines cross-indica-rice
天优华占	Tianyouhuazhan	天丰A	TianfengA	华占	Huazhan	2008	China	three-lines cross-indica-rice
金稼原1号	Jinjiayuan1Hao	金23A	Jin23A	乐恢188	Lehui188	2008	Shanxi	three-lines cross-indica-rice
Ⅱ优615	Ⅱyou615	Ⅱ-32A	Ⅱ-32A	泸恢615	Luhui615	2008	Sichuan	three-lines cross-indica-rice
德优8258	Deyou8258	德香074A	Dexiang074A	泸恢8258	Luhui8258	2008	Hubei	three-lines cross-indica-rice
泸香658	Luxiang658	泸香618A	Luxiang618A	泸恢8258	Luhui8258	2008	Guangxi	three-lines cross-indica-rice
泸香8258	Luxiang8258	泸香078A	Luxiang078A	泸恢8258	Luhui8258	2008	Guizhou	three-lines cross-indica-rice
Ⅱ优H103	Ⅱyouh103	Ⅱ-32A	Ⅱ-32A	泸恢H103	Luhuih103	2008	Sichuan	three-lines cross-indica-rice
德香4103	Dexiang4103	德香074A	Dexiang074A	泸恢H103	Luhuih103	2008	Sichuan	three-lines cross-indica-rice
Ⅱ优3301	Ⅱyou3301	Ⅱ-32A	Ⅱ-32A	闽恢3301	Minhui3301	2008	Fujian	three-lines cross-indica-rice
天优3301	Tianyou3301	天丰A	TianfengA	闽恢3301	Minhui3301	2008	Fujian	three-lines cross-indica-rice
特优1259	Teyou1259	龙特甫A	LongtefuA	明恢1259	Minghui1259	2008	Hainan	three-lines cross-indica-rice
金山优86	Jinshanyou86	金山A-1	Jinshana-1	明恢86	Minghui86	2008	Fujian	three-lines cross-indica-rice
Ⅱ优125	Ⅱyou125	Ⅱ-32A	Ⅱ-32A	南恢125	Nanhui125	2008	China	three-lines cross-indica-rice
特优180	Teyou180	龙特甫A	LongtefuA	南恢180	Nanhui180	2008	Fujian	three-lines cross-indica-rice
新优203	Xinyou203	新ⅡA	XinⅡA	蜀恢203	Shuhui203	2008	Yunnanhonghe	three-lines cross-indica-rice
川农2优498	Chuannong2You498	川农2A	Chuannong2A	蜀恢498	Shuhui498	2008	Sichuan	three-lines cross-indica-rice
川农优498	Chuannongyou498	川农1A	Chuannong1A	蜀恢498	Shuhui498	2008	Sichuan	three-lines cross-indica-rice
冈香707	Gangxiang707	冈香1A	Gangxiang1A	蜀恢707	Shuhui707	2008	Yunnan	three-lines cross-indica-rice
资优299	Ziyou299	资100A	Zi100A	湘恢299	Xianghui299	2008	Hunan	three-lines cross-indica-rice
新香优9113	Xinxiangyou9113	新香A	XinxiangA	岳恢9113	Yuehui9113	2008	Hunan	three-lines cross-indica-rice
中莲优950	Zhonglianyou950	中莲1A	Zhonglian1A	中莲恢950	Zhonglianhui950	2008	Henan	three-lines cross-indica-rice
荆两优10号	Jingliangyou10Hao	荆楚118S	Jingchu118S	R10	R10	2008	Jiangxi	two-lines cross-indica-rice
准两优1141	Zhunliangyou1141	准S	ZhunS	R1141	R1141	2008	Hunan	two-lines cross-indica-rice
Y两优7号	Yliangyou7Hao	Y58S	Y58S	R163	R163	2008	Hunan	two-lines cross-indica-rice
深两优5814	Shenliangyou5814	Y58S	Y58S	丙4114	Bing4114	2008	Guangdong	two-lines cross-indica-rice
Y两优8号（Y两优63）	Yliangyou8Hao（Yliangyou63）	Y58S	Y58S	明恢63	Minghui63	2008	Hunan	two-lines cross-indica-rice
两优2167	Liangyou2167	SE21S	Se21S	明恢67	Minghui67	2008	Fujian	two-lines cross-indica-rice
两优456	Liangyou456	45S	45S	明恢86	Minghui86	2008	Zhejiang	two-lines cross-indica-rice
深两优58香油占	Shenliangyou58Xiangyouzhan	Y58S	Y58S	玉香油占	Yuxiangyouzhan	2008	Guangdong	two-lines cross-indica-rice
准两优香油占	Zhunliangyouxiangyouzhan	准S	ZhunS	玉香油占	Yuxiangyouzhan	2008	Guangxi	two-lines cross-indica-rice
C两优343	Cliangyou343	C815S	C815S	岳恢9113	Yuehui9113	2008	Hunan	two-lines cross-indica-rice
Ⅱ优1288	Ⅱyou1288	Ⅱ-32A	Ⅱ-32A	R1288	R1288	2009	Hainan	three-lines cross-indica-rice
H优158	Hyou158	香H2A	Xiangh2A	R158	R158	2009	Jiangxi	three-lines cross-indica-rice
博Ⅱ优1586	BoⅡyou1586	博ⅡA	BoⅡA	R1586	R1586	2009	Hainan	three-lines cross-indica-rice
荣优225	Rongyou225	荣丰A	RongfengA	R225	R225	2009	Jiangxi	three-lines cross-indica-rice
新丰优644	Xinfengyou644	新丰A	XinfengA	R644	R644	2009	Jiangxi	three-lines cross-indica-rice
益丰优121	Yifengyou121	益丰A	YifengA	昌恢121	Changhui121	2009	Jiangxi	three-lines cross-indica-rice
川优727	Chuanyou727	川358A	Chuan358A	成恢727	Chenghui727	2009	Sichuan	three-lines cross-indica-rice
宜香907	Yixiang907	宜香1A	Yixiang1A	川恢907	Chuanhui907	2009	Sichuan	three-lines cross-indica-rice
百优838	Baiyou838	百A	BaiA	辐恢838	Fuhui838	2009	Guangxi	three-lines cross-indica-rice
百优838	Baiyou838	百A	BaiA	辐恢838（小粒）	Fuhui838（Small grain）	2009	Guangxi	three-lines cross-indica-rice
金稻优368	Jindaoyou368	金稻13A	Jindao13A	广恢368	Guanghui368	2009	Guangdong	three-lines cross-indica-rice
荣优368	Rongyou368	荣丰A	RongfengA	广恢368	Guanghui368	2009	Guangdong	three-lines cross-indica-rice
振优368	Zhenyou368	振丰A	ZhenfengA	广恢368	Guanghui368	2009	Guangdong	three-lines cross-indica-rice
特优582	Teyou582	龙特甫A	LongtefuA	桂582	Gui582	2009	Guangxi	three-lines cross-indica-rice
泰丰优桂99	Taifengyougui99	泰丰18A	Taifeng18A	桂99	Gui99	2009	Guangxi	three-lines cross-indica-rice
川农2号	Chuannong2Hao	蜀丰A	ShufengA	泸恢17	Luhui20	2009	Anhui	three-lines cross-indica-rice
协优117	Xieyou117	协青早A	XieqingzaoA	泸恢17	Luhui21	2009	Hunan	three-lines cross-indica-rice
冈优8258	Gangyou8258	冈46A	Gang46A	泸恢8258	Luhui8258	2009	Yunnan	three-lines cross-indica-rice
深优9725	Shenyou9725	深97A	Shen97A	绵恢725	Mianhui725	2009	Guangdong	three-lines cross-indica-rice
谷优3301	Guyou3301	谷丰A	GufengA	闽恢3301	Minhui3301	2009	Fujian	three-lines cross-indica-rice
内5优39	Nei5You39	内香5A	Neixiang5A	内恢2539	Neihui2539	2009	Sichuan	three-lines cross-indica-rice
Ⅱ优039	Ⅱyou039	Ⅱ-32A	Ⅱ-32A	泉恢039	Quanhui039	2009	Fujian	three-lines cross-indica-rice
F优498	Fyou498	FS3A	Fs3A	蜀恢498	Shuhui498	2009	Hunan	three-lines cross-indica-rice
星优1号	Xingyou1Hao	星城A	XingchengA	先恢207	Xianhui207	2009	Hunan	three-lines cross-indica-rice
钱优0506	Qianyou0506	钱江1号A	Qianjiang1HaoA	浙恢0506	Zhehui0506	2009	Zhejiang	three-lines cross-indica-rice
中9优8012	Zhong9You8012	中9A	Zhong9A	中恢8012	Zhonghui8012	2009	China	three-lines cross-indica-rice
奥龙优282	Aolongyou282	奥龙1S	Aolong1S	H282	H282	2009	China	two-lines cross-indica-rice
扬两优013	Yangliangyou013	广占63S	Guangzhan63S	R13	R13	2009	Jiangsu	two-lines cross-indica-rice
C两优608	Cliangyou608	C815S	C815S	R608	R608	2009	Hunan	two-lines cross-indica-rice
两优608	Liangyou608	1161S	1161S	R608	R608	2009	Jiangxi	two-lines cross-indica-rice
准两优608	Zhunliangyou608	准S	ZhunS	R608	R608	2009	China	two-lines cross-indica-rice
Y两优农占	Yliangyounongzhan	Y58S	Y58S	桂农占	Guinongzhan	2009	Guangdong	two-lines cross-indica-rice
Y两优86	Yliangyou86	Y58S	Y58S	明恢86	Minghui86	2009	Hunan	two-lines cross-indica-rice
盐两优888	Yanliangyou888	盐582S	Yan582S	盐恢888	Yanhui888	2009	Jiangsu	two-lines cross-indica-rice
Q优4108	Qyou4108	Q4A	Q4A	Q恢108	Qhui108	2010	Chongqing	three-lines cross-indica-rice
建优115	Jianyou115	建A	JianA	R115	R115	2010	Guangdong	three-lines cross-indica-rice
汕优306	Xianyou306	珍汕97A	Zhenxian97A	R306	R306	2010	Jiangxi	three-lines cross-indica-rice
T优5128	Tyou5128	T98A	T98A	R5128	R5128	2010	Jiangxi	three-lines cross-indica-rice
T优682	Tyou682	T98A	T98A	R682	R682	2010	Guangxi	three-lines cross-indica-rice
庆优78	Qingyou78	庆1A	Qing1A	R78	R78	2010	Chongqing	three-lines cross-indica-rice
博Ⅱ优177	BoⅡyou177	博ⅡA	BoⅡA	成恢177	Chenghui177	2010	Hainan	three-lines cross-indica-rice
川作6优177	Chuan作6You177	川作6A	Chuanzuo6A	成恢177	Chenghui177	2010	Sichuan	three-lines cross-indica-rice
天龙8优177	Tianlong8You177	天龙8A	Tianlong8A	成恢177	Chenghui177	2010	Sichuan	three-lines cross-indica-rice
瑞优425	Ruiyou425	瑞1A	Rui1A	成恢425	Chenghui425	2010	Sichuan	three-lines cross-indica-rice
川香优727	Chuanxiangyou727	川香29A	Chuanxiang29A	成恢727	Chenghui727	2010	Hunan	three-lines cross-indica-rice
川优3727	Chuanyou3727	川香31A	Chuanxiang31A	成恢727	Chenghui727	2010	Yunnan	three-lines cross-indica-rice
全优5138	Quanyou5138	全丰A	QuanfengA	福恢5138	Fuhui5138	2010	Hubei	three-lines cross-indica-rice
泰丰优128	Taifengyou128	泰丰A	TaifengA	广恢128	Guanghui128	2010	Guangdong	three-lines cross-indica-rice
金稻优998	Jindaoyou998	金稻13A	Jindao13A	广恢998	Guanghui998	2010	Guangdong	three-lines cross-indica-rice
元丰优998	Yuanfengyou998	元丰A	YuanfengA	广恢998	Guanghui998	2010	Fujianzhangzhou	three-lines cross-indica-rice
毅优航1号	Yiyouhang1Hao	毅A	YiA	航1号	Hang1hao	2010	Guangxi	three-lines cross-indica-rice
蓉18优188	Rong18You188	蓉18A	Rong18A	乐恢188	Lehui188	2010	Sichuan	three-lines cross-indica-rice
绵优725	Mianyou725	绵7A	Mian7A	绵恢725	Mianhui725	2010	Yunnan	three-lines cross-indica-rice
闽丰优3301	Minfengyou3301	闽丰1A	Minfeng1A	闽恢3301	Minhui3301	2010	Fujian	three-lines cross-indica-rice
特优3301	Teyou3301	龙特甫A	LongtefuA	闽恢3301	Minhui3301	2010	Guangxi	three-lines cross-indica-rice
花2优86	Hua2You86	花2A	Hua2A	明恢86	Minghui86	2010	Fujianfuzhou	three-lines cross-indica-rice
元丰优86	Yuanfengyou86	元丰A	YuanfengA	明恢86	Minghui86	2010	Guangxi	three-lines cross-indica-rice
秋优125	Qiuyou125	秋香A	QiuxiangA	南恢125	Nanhui125	2010	Fujian	three-lines cross-indica-rice
健优388	Jianyou388	健645A	Jian645A	黔恢1388	Qianhui1388	2010	Guizhou	three-lines cross-indica-rice
金优785	Jinyou785	金23A	Jin23A	黔恢785	Qianhui785	2010	Guizhou	three-lines cross-indica-rice
川谷优202	Chuanguyou202	川谷A	ChuanguA	蜀恢202	Shuhui202	2010	China	three-lines cross-indica-rice
谷优627	Guyou627	谷丰A	GufengA	亚恢627	Yahui627	2010	China	three-lines cross-indica-rice
镇籼优184	Zhenxianyou184	镇籼1A	Zhenxian1A	镇恢084	Zhenhui084	2010	Jiangsu	three-lines cross-indica-rice
广两优476	Guangliangyou476	广占63-4S	Guangzhan63-4S	R476	R476	2010	Hubei	two-lines cross-indica-rice
Y两优865	Yliangyou865	Y58S	Y58S	R865	R865	2010	Hainan	two-lines cross-indica-rice
孟两优838	Mengliangyou838	孟S	MengS	辐恢838	Fuhui838	2010	Guangxi	two-lines cross-indica-rice
孟两优838	Mengliangyou838	孟S	MengS	辐恢838（小粒）	Fuhui838（Small grain）	2010	Guangxi	two-lines cross-indica-rice
Y两优5845	Yliangyou5845	Y58S	Y58S	泰恢5845	Taihui5845	2010	Guizhou	two-lines cross-indica-rice
Q优28	Qyou28	Q4A	Q4A	Q恢28	Qhui28	2011	Chongqing	three-lines cross-indica-rice
Ⅱ优198	Ⅱyou198	Ⅱ-32A	Ⅱ-32A	R198	R198	2011	Anhui	three-lines cross-indica-rice
辐优198	Fuyou198	辐78A	Fu78A	R198	R198	2011	Anhui	three-lines cross-indica-rice
庆丰优306	Qingfengyou306	庆丰A	QingfengA	R306	R306	2011	Jiangxi	three-lines cross-indica-rice
中浦优华占	Zhongpuyouhuazhan	中99A	Zhong99A	华占	Huazhan	2011	Zhejiang	three-lines cross-indica-rice
泸优8258	Luyou8258	泸98A	Lu98A	泸恢8258	Luhui8258	2011	Jiangxi	three-lines cross-indica-rice
泸优9803	Luyou9808	泸98A	Lu98A	泸恢H103	Luhuih103	2011	China	three-lines cross-indica-rice
国豪国香11号	Guohaoguoxiang11Hao	国香8A	Guoxiang8A	绵恢9939	Mianhui9939	2011	Anhui	three-lines cross-indica-rice
连优3301	Lianyou3301	连丰A	LianfengA	闽恢3301	Minhui3301	2011	Fujian	three-lines cross-indica-rice
全优3301	Quanyou3301	全丰A	QuanfengA	闽恢3301	Minhui3301	2011	Fujian	three-lines cross-indica-rice
协优385	Xieyou385	协青早A	XieqingzaoA	黔恢1385	Qianhui1385	2011	Guizhou	three-lines cross-indica-rice
川谷优203	Chuanguyou203	川谷A	ChuanguA	蜀恢203	Shuhui203	2011	Yunnan	three-lines cross-indica-rice
G优204	Gyou204	G2A	G2A	蜀恢204	Shuhui204	2011	Yunnan	three-lines cross-indica-rice
川谷优204	Chuanguyou204	川谷A	ChuanguA	蜀恢204	Shuhui204	2011	China	three-lines cross-indica-rice
锦优707	Jingyou707	锦752A	Jin752A	蜀恢707	Shuhui707	2011	Guizhou	three-lines cross-indica-rice
宜香优2115	Yixiangyou2115	宜香1A	Yixiang1A	雅恢2115	Yahui2115	2011	Sichuan	three-lines cross-indica-rice
鑫优9113	Xinyou9113	鑫A	XinA	岳恢9113	Yuehui9113	2011	Hunan	three-lines cross-indica-rice
内5优8012	Nei5You8012	内香5A	Neixiang5A	中恢8012	Zhonghui8012	2011	Guangdong	three-lines cross-indica-rice
两优1128	Liangyou1128	P88S	P88S	HR1128	HR1128	2011	Hunan	two-lines cross-indica-rice
科两优901	Keliangyou901	元丰9918S	Yuanfeng9918S	R901	R901	2011	Guangdong	two-lines cross-indica-rice
H两优991	Hliangyou991	HD9802S	Hd9802S	R991	R991	2011	Guangxi	two-lines cross-indica-rice
奥两优200	Aoliangyou200	奥龙1S	Aolong1S	奥R200	AoR200	2011	Hunan	two-lines cross-indica-rice
Y两优689	Yliangyou689	Y58S	Y58S	温恢689	Wenhui689	2011	Zhejiang	two-lines cross-indica-rice
Y两优2号	Yliangyou2Hao	Y58S	Y58S	远恢2号	Yuanhui2hao	2011	Hunan	two-lines cross-indica-rice
深优9775	Shenyou9775	深97A	Shen97A	N175	N175	2012	Fujian	three-lines cross-indica-rice
荣优608	Rongyou608	荣丰A	RongfengA	R608	R608	2012	Jiangxi	three-lines cross-indica-rice
优Ⅰ608	YouⅠ608	优ⅠA	YouⅠA	R608	R608	2012	Jiangxi	three-lines cross-indica-rice
川绿优727	Chuanlvyou727	川绿389A	Chuanlu389A	成恢727	Chenghui727	2012	Hainan	three-lines cross-indica-rice
云锦98	Yunjin98	川香29A	Chuanxiang29A	辐恢838	Fuhui838	2012	Yunnan	three-lines cross-indica-rice
云锦98	Yunjin98	川香29A	Chuanxiang29A	辐恢838（小粒）	Fuhui838（Small grain）	2012	Yunnan	three-lines cross-indica-rice
泰丰优2098	Taifengyou2098	泰丰A	TaifengA	福恢2098	Fuhui2098	2012	Fujian	three-lines cross-indica-rice
旱优113	Hanyou113	沪旱11A	Huhan11A	旱恢3号	Hanhui3hao	2012	Shanghai	three-lines cross-indica-rice
川农优华占	Chuannongyouhuazhan	川农1A	Chuannong1A	华占	Huazhan	2012	Sichuan	three-lines cross-indica-rice
川优华占	Chuanyouhuazhan	川香29A	Chuanxiang29A	华占	Huazhan	2012	Jiangxi	three-lines cross-indica-rice
恒丰优华占	Hengfengyouhuazhan	恒丰A	HengfengA	华占	Huazhan	2012	Guangdongshaoguan	three-lines cross-indica-rice
荣优华占	Rongyouhuazhan	荣丰A	RongfengA	华占	Huazhan	2012	Jiangxi	three-lines cross-indica-rice
永丰优华占	Yongfengyouhuazhan	永丰A	YongfengA	华占	Huazhan	2012	Hainan	three-lines cross-indica-rice
岳优华占	Yueyouhuazhan	岳4A	Yue4A	华占	Huazhan	2012	Jiangxi	three-lines cross-indica-rice
泸优0658	Luyou0658	泸206A	Lu206A	泸恢8258	Luhui8258	2012	Hainan	three-lines cross-indica-rice
蓉18优662	Rong18You662	蓉18A	Rong18A	绵恢662	Mianhui662	2012	China	three-lines cross-indica-rice
花2优3301	Hua2You3301	花2A	Hua2A	闽恢3301	Minhui3301	2012	Fujian	three-lines cross-indica-rice
金谷优3301	Jinguyou3301	金谷A	JinguA	闽恢3301	Minhui3301	2012	China	three-lines cross-indica-rice
泰丰优3301	Taifengyou3301	泰丰A	TaifengA	闽恢3301	Minhui3301	2012	Fujian	three-lines cross-indica-rice
内7优39	Nei7You39	内香7A	Neixiang7A	内恢2539	Neihui2539	2012	Sichuan	three-lines cross-indica-rice
湘菲优785	Xiangfeiyou785	湘菲A	XiangfeiA	黔恢785	Qianhui785	2012	Guizhou	three-lines cross-indica-rice
川农优298	Chuannongyou298	川农2A	Chuannong2A	蜀恢498	Shuhui498	2012	China	three-lines cross-indica-rice
川谷优538	Chuanguyou538	川谷A	ChuanguA	蜀恢538	Shuhui538	2012	China	three-lines cross-indica-rice
丰优9802	Fengyou9802	粤丰A	YuefengA	粤恢9802	Yuehui9802	2012	Guangdongshaoguan	three-lines cross-indica-rice
天优9802	Tianyou9802	天丰A	TianfengA	粤恢9802	Yuehui9802	2012	Guangdongshaoguan	three-lines cross-indica-rice
五丰优9802	Wufengyou9802	五丰A	WufengA	粤恢9802	Yuehui9802	2012	Guangdongshaoguan	three-lines cross-indica-rice
隆两优2010	Longliangyou2010	隆科638S	Longke638S	R2010	R2010	2012	Hunan	two-lines cross-indica-rice
Y两优199	Yliangyou199	Y58S	Y58S	R344	R344	2012	Chongqing	two-lines cross-indica-rice
徽两优996	Huiliangyou996	1892S	1892S	R996	R996	2012	China	two-lines cross-indica-rice
陵两优22	Lingliangyou22	湘陵628S	Xiangling628S	中早22	Zhongzao22	2012	Hunan	two-lines cross-indica-rice
株两优22	Zhuliangyou22	株1S	Zhu1S	中早22	Zhongzao22	2012	China	two-lines cross-indica-rice
株两优39	Zhuliangyou39	株1S	Zhu1S	中早39	Zhongzao39	2012	Jiangxi	two-lines cross-indica-rice
星优363	Xingyou363	星火A	XinghuoA	R363	R363	2013	Shanxi	three-lines cross-indica-rice
岳优518	Yueyou518	岳4A	Yue4A	R518	R518	2013	Hunan	three-lines cross-indica-rice
特优608	Teyou608	龙特浦A	LongtepuA	R608	R608	2013	Guangdong	three-lines cross-indica-rice
乐5优177	Le5You177	乐5A	Le5A	成恢177	Chenghui177	2013	Sichuan	three-lines cross-indica-rice
川谷优425	Chuanguyou425	川谷A	ChuanguA	成恢425	Chenghui425	2013	Guizhou	three-lines cross-indica-rice
德优4727	Deyou4727	德香074A	Dexiang074A	成恢727	Chenghui727	2013	Yunnan	three-lines cross-indica-rice
旌优127	Jingyou127	旌香1A	Jingxiang1A	成恢727	Chenghui727	2013	Sichuan	three-lines cross-indica-rice
特优1号	Teyou1Hao	龙特甫A	LongtefuA	多系1号	Duoxi1hao	2013	Hainan	three-lines cross-indica-rice
吉丰优3550	Jifengyou3550	吉丰A	JifengA	广恢3550	Guanghui3550	2013	Guangdong	three-lines cross-indica-rice
筑优985	Zhuyou985	筑丰A	ZhufengA	贵恢985	Guihui985	2013	Guizhou	three-lines cross-indica-rice
博优华占	Boyouhuazhan	博A	BoA	华占	Huazhan	2013	Hainan	three-lines cross-indica-rice
五优华占	Wuyouhuazhan	五丰A	WufengA	华占	Huazhan	2013	Guangxi	three-lines cross-indica-rice
湘优华占	Xiangyouhuazhan	湘丰70A	Xiangfeng70A	华占	Huazhan	2013	Jiangxi	three-lines cross-indica-rice
欣荣优华占	Xinrongyouhuazhan	欣荣A	XinrongA	华占	Huazhan	2013	Hunan	three-lines cross-indica-rice
成丰优188	Chengfengyou188	成丰A	ChengfengA	乐恢188	Lehui188	2013	Sichuan	three-lines cross-indica-rice
德香优146	Dexiangyou146	德香074A	Dexiang074A	绵恢146	Mianhui146	2013	Sichuan	three-lines cross-indica-rice
广优9939	Guangyou9939	广抗13A	Guangkang13A	绵恢9939	Mianhui9939	2013	Sichuan	three-lines cross-indica-rice
钰优180	Yuyou180	钰A	YuA	南恢180	Nanhui180	2013	Fujian	three-lines cross-indica-rice
川农优445	Chuannongyou445	川农1A	Chuannong1A	南恢445	Nanhui445	2013	Sichuan	three-lines cross-indica-rice
广优498	Guangyou498	广抗13A	Guangkang13A	蜀恢498	Shuhui498	2013	China	three-lines cross-indica-rice
内香6优498	Neixiang6You498	内香6A	Neixiang6A	蜀恢498	Shuhui498	2013	China	three-lines cross-indica-rice
博优9802	Boyou9802	博A	BoA	粤恢9802	Yuehui9802	2013	Guangdong	three-lines cross-indica-rice
银丰优9802	Yinfengyou9802	银丰A	YinfengA	粤恢9802	Yuehui9802	2013	Guangdong	three-lines cross-indica-rice
永丰优9802	Yongfengyou9802	永丰A	YongfengA	粤恢9802	Yuehui9802	2013	Guangdong	three-lines cross-indica-rice
天优8012	Tianyou8012	天丰A	TianfengA	中恢8012	Zhonghui8012	2013	China	three-lines cross-indica-rice
广两优1128	Guangliangyou1128	广占63	Guangzhan63	HR1128	HR1128	2013	Hunan	two-lines cross-indica-rice
广两优676	Guangliangyou676	广占63-4S	Guangzhan63-4S	福恢676	Fuhui676	2013	China	two-lines cross-indica-rice
C两优华占	Cliangyouhuazhan	C815S	C815S	华占	Huazhan	2013	Hubei	two-lines cross-indica-rice
深两优725	Shenliangyou725	深51S	Shen51S	绵恢725	Mianhui725	2013	Henan	two-lines cross-indica-rice
盐两优2208	Yanliangyou2208	盐220S	Yan220S	盐恢888	Yanhui888	2013	China	two-lines cross-indica-rice
盐两优2218	Yanliangyou2218	盐221S	Yan221S	盐恢888	Yanhui888	2013	Jiangsu	two-lines cross-indica-rice
吉优225	Jiyou225	吉丰A	JifengA	R225	R225	2014	Jiangxi	three-lines cross-indica-rice
泸香优177	Luxiangyou177	泸香078A	Luxiang078A	成恢177	Chenghui177	2014	Sichuan	three-lines cross-indica-rice
川作优619	Chuan作you619	川作6A	Chuanzuo6A	成恢19	Chenghui19	2014	Sichuan	three-lines cross-indica-rice
旌优727	Jingyou727	旌2A	Jing2A	成恢727	Chenghui727	2014	Sichuan	three-lines cross-indica-rice
泰优676	Taiyou676	泰丰A	TaifengA	福恢676	Fuhui676	2014	Fujian	three-lines cross-indica-rice
绵5优128	Mian5You128	绵5A	Mian5A	广恢128	Guanghui128	2014	Hainan	three-lines cross-indica-rice
群优3550	Qunyou3550	群A	QunA	广恢3550	Guanghui3550	2014	Guangxi	three-lines cross-indica-rice
旱优73	Hanyou73	沪旱7A	Huhan7A	旱恢3号	Hanhui3hao	2014	Anhui	three-lines cross-indica-rice
炳优华占	Bingyouhuazhan	炳1A	Bing1A	华占	Huazhan	2014	Jiangxi	three-lines cross-indica-rice
博Ⅱ优华占	BoⅡyouhuazhan	博ⅡA	BoⅡA	华占	Huazhan	2014	Hainan	three-lines cross-indica-rice
武香优华占	Wuxiangyouhuazhan	武香A	WuxiangA	华占	Huazhan	2014	Hubei	three-lines cross-indica-rice
益优华占	Yiyouhuazhan	益丰A	YifengA	华占	Huazhan	2014	Jiangxi	three-lines cross-indica-rice
银丰优华占	Yinfengyouhuazhan	银丰A	YinfengA	华占	Huazhan	2014	Guangdong	three-lines cross-indica-rice
早丰优华占	Zaofengyouhuazhan	早丰A	ZaofengA	华占	Huazhan	2014	Hunan	three-lines cross-indica-rice
中百优华占	Zhongbaiyouhuazhan	中100A	Zhong100A	华占	Huazhan	2014	Jiangxi	three-lines cross-indica-rice
DM优6188	Dmyou6188	DM63A	Dm63A	乐恢188	Lehui188	2014	China	three-lines cross-indica-rice
福伊优188	Fuyiyou188	福伊A	FuyiA	乐恢188	Lehui188	2014	Sichuan	three-lines cross-indica-rice
中1优188	Zhong1You188	中1A	Zhong1A	乐恢188	Lehui188	2014	Sichuan	three-lines cross-indica-rice
安丰优3301	Anfengyou3301	安丰A	AnfengA	闽恢3301	Minhui3301	2014	Guangdong	three-lines cross-indica-rice
吉丰优3301	Jifengyou3301	吉丰A	JifengA	闽恢3301	Minhui3301	2014	Guangdong	three-lines cross-indica-rice
乐优3301	Leyou3301	乐丰A	LefengA	闽恢3301	Minhui3301	2014	Fujian	three-lines cross-indica-rice
钱优3301	Qianyou3301	钱江1号A	Qianjiang1HaoA	闽恢3301	Minhui3301	2014	Fujian	three-lines cross-indica-rice
夷优180	Yiyou180	夷A	YiA	南恢180	Nanhui180	2014	Fujian	three-lines cross-indica-rice
全优785	Quanyou785	全丰A	QuanfengA	黔恢785	Qianhui785	2014	China	three-lines cross-indica-rice
桐优039	Tongyou039	桐A	TongA	泉恢039	Quanhui039	2014	Fujian	three-lines cross-indica-rice
泸优137	Luyou137	泸98A	Lu98A	蜀恢137	Shuhui137	2014	Sichuan	three-lines cross-indica-rice
内6优538	Nei6You538	内香6A	Neixiang6A	蜀恢538	Shuhui538	2014	China	three-lines cross-indica-rice
博Ⅲ优9802	BoⅢyou9802	博ⅢA	BoⅢA	粤恢9802	Yuehui9802	2014	Guangdong	three-lines cross-indica-rice
丰田优9802	Fengtianyou9802	丰田1A	Fengtian1A	粤恢9802	Yuehui9802	2014	Guangdong	three-lines cross-indica-rice
恒丰优9802	Hengfengyou9802	恒丰A	HengfengA	粤恢9802	Yuehui9802	2014	Guangdong	three-lines cross-indica-rice
美优9802	Meiyou9802	美A	MeiA	粤恢9802	Yuehui9802	2014	Guangdong	three-lines cross-indica-rice
冈优7954	Gangyou7954	冈46A	Gang46A	浙恢7954	Zhehui7954	2014	Henan	three-lines cross-indica-rice
两优3313	Liangyou3313	033S	033S	R13	R13	2014	Hubei	two-lines cross-indica-rice
兆两优7213	Zhaoliangyou7213	272S	272S	R13	R13	2014	Hainan	two-lines cross-indica-rice
和两优1号	Heliangyou1Hao	和620S	He620S	丙4114	Bing4114	2014	Guangxi	two-lines cross-indica-rice
华两优128	Hualiangyou128	华68S	Hua68S	广恢128	Guanghui128	2014	Guangxi	two-lines cross-indica-rice
深95优华占	Shen95Youhuazhan	深95A	Shen95A	华占	Huazhan	2014	Guangdong	two-lines cross-indica-rice
两优6785	Liangyou6785	885S	885S	黔恢785	Qianhui785	2014	Guizhou	two-lines cross-indica-rice
盐两优1618	Yanliangyou1618	盐161S	Yan161S	盐恢888	Yanhui888	2014	Jiangsu	two-lines cross-indica-rice
湘两优2号	Xiangliangyou2Hao	广湘24S	Guangxiang24S	远恢2号	Yuanhui2hao	2014	Guangxi	two-lines cross-indica-rice
陵两优722	Lingliangyou722	H750S	H750S	中早22	Zhongzao22	2014	China	two-lines cross-indica-rice
绿优171	Luyou171	绿03A	Lu03A	R171	R171	2015	Shanxi	three-lines cross-indica-rice
五优325	Wuyou325	五丰A	WufengA	R325	R325	2015	Jiangxi	three-lines cross-indica-rice
岳优3700	Yueyou3700	岳4A	Yue4A	R3700	R3700	2015	Hunan	three-lines cross-indica-rice
川农优177	Chuannongyou177	川农1A	Chuannong1A	成恢177	Chenghui177	2015	Yunnan	three-lines cross-indica-rice
旌3优177	Jing3You177	旌3A	Jing3A	成恢177	Chenghui177	2015	Sichuan	three-lines cross-indica-rice
川种优2727	Chuanzhongyou2727	C312A	C312A	成恢727	Chenghui727	2015	Shanxi	three-lines cross-indica-rice
川作优8727	Chuan作you8727	川作8A	Chuanzuo8A	成恢727	Chenghui727	2015	Sichuan	three-lines cross-indica-rice
福稻优727	Fudaoyou727	福稻A	FudaoA	成恢727	Chenghui727	2015	Fujian	three-lines cross-indica-rice
金卓香1号	Jinzhuoxiang1Hao	金卓香1A	Jinzhuoxiang1A	成恢727	Chenghui727	2015	Shanxi	three-lines cross-indica-rice
泸优727	Luyou727	泸06A	Lu06A	成恢727	Chenghui727	2015	Sichuan	three-lines cross-indica-rice
蜀优217	Shuyou217	蜀21A	Shu21A	成恢727	Chenghui727	2015	China	three-lines cross-indica-rice
蜀优727	Shuyou727	蜀8A	Shu8A	成恢727	Chenghui727	2015	Sichuan	three-lines cross-indica-rice
竞优838	Jingyou838	竞A	JingA	辐恢838	Fuhui838	2015	Guangxi	three-lines cross-indica-rice
良丰优838	Liangfengyou838	良丰A	LiangfengA	辐恢838	Fuhui838	2015	Guangxi	three-lines cross-indica-rice
竞优838	Jingyou838	竞A	JingA	辐恢838（小粒）	Fuhui838（Small grain）	2015	Guangxi	three-lines cross-indica-rice
良丰优838	Liangfengyou838	良丰A	LiangfengA	辐恢838（小粒）	Fuhui838（Small grain）	2015	Guangxi	three-lines cross-indica-rice
安丰优华占	Anfengyouhuazhan	安丰A	AnfengA	华占	Huazhan	2015	China	three-lines cross-indica-rice
安优华占	Anyouhuazhan	安丰A	AnfengA	华占	Huazhan	2015	Jiangxi	three-lines cross-indica-rice
德优华占	Deyouhuazhan	德丰A	DefengA	华占	Huazhan	2015	Guangdong	three-lines cross-indica-rice
丰源优华占	Fengyuanyouhuazhan	丰源A	FengyuanA	华占	Huazhan	2015	Hunan	three-lines cross-indica-rice
吉田优华占	Jitianyouhuazhan	吉田A	JitianA	华占	Huazhan	2015	Guangdong	three-lines cross-indica-rice
吉优华占	Jiyouhuazhan	吉丰A	JifengA	华占	Huazhan	2015	Guangdong	three-lines cross-indica-rice
隆3优华占	Long3Youhuazhan	隆398A	Long398A	华占	Huazhan	2015	Hunan	three-lines cross-indica-rice
泸优华占	Luyouhuazhan	泸香078A	Luxiang078A	华占	Huazhan	2015	China	three-lines cross-indica-rice
桃优香占	Taoyouxiangzhan	桃农1A	Taonong1A	黄华占	Huanghuazhan	2015	Hunan	three-lines cross-indica-rice
川绿优188	Chuanlvyou188	川绿389A	Chuanlu389A	乐恢188	Lehui188	2015	Sichuan	three-lines cross-indica-rice
五优3301	Wuyou3301	五丰A	WufengA	闽恢3301	Minhui3301	2015	Guangdong	three-lines cross-indica-rice
六优385	Liuyou385	1761A	1761A	黔恢1385	Qianhui1385	2015	Guizhou	three-lines cross-indica-rice
贵丰优785	Guifengyou785	贵丰105A	Guifeng105A	黔恢785	Qianhui785	2015	Guizhou	three-lines cross-indica-rice
黔优785	Qianyou785	黔209A	Qian209A	黔恢785	Qianhui785	2015	Guizhou	three-lines cross-indica-rice
冈8优361	Gang8You361	冈48A	Gang48A	蜀恢361	Shuhui361	2015	Sichuan	three-lines cross-indica-rice
湘两优1号	Xiangliangyou1Hao	广湘24S	Guangxiang24S	R05-1	R05-1	2015	Hunan	two-lines cross-indica-rice
叁两优1813	Sanliangyou1813	03S	03S	R1813	R1813	2015	Hunan	two-lines cross-indica-rice
深两优1813	Shenliangyou1813	深08S	Shen08S	R1813	R1813	2015	Hunan	two-lines cross-indica-rice
宣两优2010	Xuanliangyou2010	宣69S	Xuan69S	R2010	R2010	2015	Jiangxi	two-lines cross-indica-rice
Y两优900	Yliangyou900	Y58S	Y58S	R900	R900	2015	China	two-lines cross-indica-rice
豪两优996	Haoliangyou996	徽豪S	HuihaoS	R996	R996	2015	Anhui	two-lines cross-indica-rice
徽两优114	Huiliangyou114	1892S	1892S	丙4114	Bing4114	2015	Jiangxi	two-lines cross-indica-rice
深两优814	Shenliangyou814	深08S	Shen08S	丙4114	Bing4114	2015	Henan	two-lines cross-indica-rice
Y两优676	Yliangyou676	Y58S	Y58S	福恢676	Fuhui676	2015	Fujian	two-lines cross-indica-rice
徽两优华占	Huiliangyouhuazhan	1892S	1892S	华占	Huazhan	2015	Hubei	two-lines cross-indica-rice
建两优华占	Jianliangyouhuazhan	建S	JianS	华占	Huazhan	2015	Hunan	two-lines cross-indica-rice
晶两优华占	Jingliangyouhuazhan	晶4155S	Jing4155S	华占	Huazhan	2015	Hunan	two-lines cross-indica-rice
隆两优华占	Longliangyouhuazhan	隆科638S	Longke638S	华占	Huazhan	2015	China	two-lines cross-indica-rice
玖两优黄华占	Jiuliangyouhuanghuazhan	33S	33S	黄华占	Huanghuazhan	2015	Jiangxi	two-lines cross-indica-rice
深两优0858	Shenliangyou0858	深08S	Shen08S	泰恢5845	Taihui5845	2015	Chongqing	two-lines cross-indica-rice
玖两优3号	Jiuliangyou3Hao	33S	33S	先恢207	Xianhui207	2015	Hunan	two-lines cross-indica-rice
Q6优28	Q6You28	Q6A	Q6A	Q恢28	Qhui28	2016	China	three-lines cross-indica-rice
安优225	Anyou225	安丰A	AnfengA	R225	R225	2016	Jiangxi	three-lines cross-indica-rice
糯1优687	Nuo1You687	糯1A	Nuo1A	R687	R687	2016	Hunan	three-lines cross-indica-rice
泰优871	Taiyou871	泰丰A	TaifengA	昌恢871	Changhui871	2016	Jiangxi	three-lines cross-indica-rice
嘉优727	Jiayou727	嘉陵1A	Jialing1A	成恢727	Chenghui727	2016	Sichuan	three-lines cross-indica-rice
旌6优727	Jing6You727	08正2174A	08Zheng2174A	成恢727	Chenghui727	2016	China	three-lines cross-indica-rice
钧优727	Junyou727	钧达A	JundaA	成恢727	Chenghui727	2016	Fujian	three-lines cross-indica-rice
泸优0627	Luyou0627	泸206A	Lu206A	成恢727	Chenghui727	2016	Yunnan	three-lines cross-indica-rice
内5优907	Nei5You907	内香5A	Neixiang5A	川恢907	Chuanhui907	2016	China	three-lines cross-indica-rice
赣优676	Ganyou676	赣香A	GanxiangA	福恢676	Fuhui676	2016	Fujian	three-lines cross-indica-rice
鄂香优华占	Exiangyouhuazhan	鄂香4A	Exiang4A	华占	Huazhan	2016	Jiangxi	three-lines cross-indica-rice
隆香优华占	Longxiangyouhuazhan	隆香634A	Longxiang634A	华占	Huazhan	2016	Hunan	three-lines cross-indica-rice
农香优华占	Nongxiangyouhuazhan	农香A	NongxiangA	华占	Huazhan	2016	Jiangxi	three-lines cross-indica-rice
永3优华占	Yong3Youhuazhan	永3A	Yong3A	华占	Huazhan	2016	Jiangxi	three-lines cross-indica-rice
卓优华占	Zhuoyouhuazhan	卓A	ZhuoA	华占	Huazhan	2016	Guangdong	three-lines cross-indica-rice
M76优3301	M76You3301	M76A	M76A	闽恢3301	Minhui3301	2016	Fujian	three-lines cross-indica-rice
泸优257	Luyou257	泸98A	Lu98A	蜀恢257	Shuhui257	2016	China	three-lines cross-indica-rice
荃优丝苗	Quanyousimiao	荃9311A	Quan9311A	五山丝苗	Wushansimiao	2016	Anhui	three-lines cross-indica-rice
隆两优1141	Longliangyou1141	隆638S	Long638S	R1141	R1141	2016	China	two-lines cross-indica-rice
新两优1813	Xinliangyou1813	新安S	XinanS	R1813	R1813	2016	Anhui	two-lines cross-indica-rice
E两优476	Eliangyou476	E农1S	Enong1S	R476	R476	2016	Hubei	two-lines cross-indica-rice
Y两优876	Yliangyou876	Y58S	Y58S	R476	R476	2016	Jiangxi	two-lines cross-indica-rice
建两优117	Jianliangyou117	建S	JianS	常恢117	Changhui117	2016	China	two-lines cross-indica-rice
华优352	Huayou352	华528A	Hua528A	华恢352	Huahui352	2016	Hubei	two-lines cross-indica-rice
隆两优黄莉占	Longliangyouhuanglizhan	隆科638S	Longke638S	黄莉占	Huanglizhan	2016	China	two-lines cross-indica-rice
煜两优22	Yuliangyou22	华煜4127S	Huayu4127S	中早22	Zhongzao22	2016	China	two-lines cross-indica-rice
18优28	18You28	18A	18A	Q恢28	Qhui28	2017	Fujian	three-lines cross-indica-rice
蓉优28	Rongyou28	蓉18A	Rong18A	Q恢28	Qhui28	2017	Chongqing	three-lines cross-indica-rice
神农优228	Shennongyou228	神农2A	Shennong2A	Q恢28	Qhui28	2017	Chongqing	three-lines cross-indica-rice
益和优162	Yiheyou162	益和A	YiheA	R162	R162	2017	Guangxi	three-lines cross-indica-rice
兆丰优162	Zhaofengyou162	兆丰A	ZhaofengA	R162	R162	2017	Guangxi	three-lines cross-indica-rice
巨2优60	Ju2You60	巨风2A	Jufeng2A	R60	R60	2017	Hubei	three-lines cross-indica-rice
谷优644	Guyou644	谷丰A	GufengA	R644	R644	2017	Fujian	three-lines cross-indica-rice
吉优T025	Jiyout025	吉丰A	JifengA	昌恢T025	Changhuit025	2017	Jiangxi	three-lines cross-indica-rice
臻优177	Zhenyou177	臻达A	ZhendaA	成恢177	Chenghui177	2017	Fujian	three-lines cross-indica-rice
川优1727	Chuanyou1727	川作891A	Chuanzuo891A	成恢727	Chenghui727	2017	Sichuan	three-lines cross-indica-rice
川优5727	Chuanyou5727	川345A	Chuan345A	成恢727	Chenghui727	2017	China	three-lines cross-indica-rice
旌8优727	Jing8You727	旌8A	Jing8A	成恢727	Chenghui727	2017	Sichuan	three-lines cross-indica-rice
臻优727	Zhenyou727	臻达A	ZhendaA	成恢727	Chenghui727	2017	Fujian	three-lines cross-indica-rice
蓉3优907	Rong3You907	蓉3A	Rong3A	川恢907	Chuanhui907	2017	Sichuan	three-lines cross-indica-rice
旌优781	Jingyou781	旌7A	Jing7A	德恢381	Dehui381	2017	China	three-lines cross-indica-rice
陵优8724	Lingyou8724	陵8A	Ling8A	涪恢0724	Fuhui0724	2017	Chongqing	three-lines cross-indica-rice
繁优676	Fanyou676	繁源A	FanyuanA	福恢676	Fuhui676	2017	Fujian	three-lines cross-indica-rice
谷优676	Guyou676	谷丰A	GufengA	福恢676	Fuhui676	2017	Fujian	three-lines cross-indica-rice
野香优676	Yexiangyou676	野香A	YexiangA	福恢676	Fuhui676	2017	Fujian	three-lines cross-indica-rice
敦优华占	Dunyouhuazhan	敦957A	Dun957A	华占	Huazhan	2017	Hubei	three-lines cross-indica-rice
广8优华占	Guang8youhuazhan	广8A	Guang8A	华占	Huazhan	2017	Jiangxi	three-lines cross-indica-rice
广和优华占	Guangheyouhuazhan	广和A	GuangheA	华占	Huazhan	2017	Guangxi	three-lines cross-indica-rice
洪优华占	Hongyouhuazhan	洪A	HongA	华占	Huazhan	2017	Jiangxi	three-lines cross-indica-rice
旌优华占	Jingyouhuazhan	旌9A	Jing9A	华占	Huazhan	2017	Guangxi	three-lines cross-indica-rice
领优华占	Lingyouhuazhan	领A	LingA	华占	Huazhan	2017	Hunan	three-lines cross-indica-rice
隆8优华占	Long8Youhuazhan	隆8A	Long8A	华占	Huazhan	2017	China	three-lines cross-indica-rice
隆晶优华占	Longjingyouhuazhan	隆晶4302A	Longjing4302A	华占	Huazhan	2017	Guangdong	three-lines cross-indica-rice
七二优华占	Qieryouhuazhan	72A	72A	华占	Huazhan	2017	Hunan	three-lines cross-indica-rice
荃优华占	Quanyouhuazhan	荃9311A	Quan9311A	华占	Huazhan	2017	China	three-lines cross-indica-rice
润优华占	Runyouhuazhan	润A	RunA	华占	Huazhan	2017	Jiangxi	three-lines cross-indica-rice
万象优华占	Wanxiangyouhuazhan	万象A	WanxiangA	华占	Huazhan	2017	Jiangxi	three-lines cross-indica-rice
源优华占	Yuanyouhuazhan	源12A	Yuan12A	华占	Huazhan	2017	Jiangxi	three-lines cross-indica-rice
众优华占	Zhongyouhuazhan	众A	ZhongA	华占	Huazhan	2017	Jiangxi	three-lines cross-indica-rice
德优3301	Deyou3301	德丰A	Defenga	闽恢3301	Minhui3301	2017	Guizhou	three-lines cross-indica-rice
荟丰优3301	Huifengyou3301	荟丰A	HuifengA	闽恢3301	Minhui3301	2017	Fujian	three-lines cross-indica-rice
荃优3301	Quanyou3301	荃9311A	Quan9311A	闽恢3301	Minhui3301	2017	China	three-lines cross-indica-rice
冈8优785	Gang8You785	G48A	G48A	黔恢785	Qianhui785	2017	Guizhou	three-lines cross-indica-rice
川谷优600	Chuanguyou600	川谷A	ChuanguA	蜀恢600	Shuhui600	2017	China	three-lines cross-indica-rice
裕优占	Yuyouzhan	裕A	YuA	新香占	Xinxiangzhan	2017	Guangdong	three-lines cross-indica-rice
宁香优2号	Ningxiangyou2Hao	宁香1A	Ningxiang1A	镇恢42	Zhenhui42	2017	Jiangsu	three-lines cross-indica-rice
华两优1511	Hualiangyou1511	华1015S	Hua1015S	9311	9311	2017	China	two-lines cross-indica-rice
两优711	Liangyou711	T77S	T77S	9311	9311	2017	Anhui	two-lines cross-indica-rice
晶两优1468	Jingliangyou1468	晶4155S	Jing4155S	R1468	R1468	2017	China	two-lines cross-indica-rice
广两优1813	Guangliangyou1813	广占63S	Guangzhan63S	R1813	R1813	2017	Anhui	two-lines cross-indica-rice
徽两优1813	Huiliangyou1813	1892S	1892S	R1813	R1813	2017	China	two-lines cross-indica-rice
隆两优1813	Longliangyou1813	隆科638S	Longke638S	R1813	R1813	2017	China	two-lines cross-indica-rice
两优391	Liangyou391	5393S	5393S	R191	R191	2017	China	two-lines cross-indica-rice
广两优2010	Guangliangyou2010	广占63-4S	Guangzhan63-4S	R2010	R2010	2017	China	two-lines cross-indica-rice
两优3325	Liangyou3325	033S	033S	R225	R225	2017	Anhui	two-lines cross-indica-rice
隆两优3248	Longliangyou3248	隆科638S	Longke638S	R3248	R3248	2017	China	two-lines cross-indica-rice
创两优608	Chuangliangyou608	创5S	Chuang5S	R608	R608	2017	Hunan	two-lines cross-indica-rice
隆两优608	Longliangyou608	隆科638S	Longke638S	R608	R608	2017	China	two-lines cross-indica-rice
巡两优78	Xunliangyou78	巡天13S	Xuntian13S	R78	R78	2017	Guangxi	two-lines cross-indica-rice
袁两优1000	Yuanliangyou1000	袁S	YuanS	R900	R900	2017	Jiangxi	two-lines cross-indica-rice
隆两优987	Longliangyou987	隆科638S	Longke638S	R987	R987	2017	China	two-lines cross-indica-rice
聚两优676	Juliangyou676	RGD-7S	Rgd-7S	福恢676	Fuhui676	2017	Fujian	two-lines cross-indica-rice
齐两优676	Qiliangyou676	033S	033S	福恢676	Fuhui676	2017	Fujian	two-lines cross-indica-rice
N两优华占	Nliangyouhuazhan	N118S	N118S	华占	Huazhan	2017	Jiangsu	two-lines cross-indica-rice
创两优华占	Chuangliangyouhuazhan	创5S	Chuang5S	华占	Huazhan	2017	China	two-lines cross-indica-rice
德两优华占	Deliangyouhuazhan	德S	DeS	华占	Huazhan	2017	Hunan	two-lines cross-indica-rice
锦两优华占	Jinliangyouhuazhan	锦4128S	Jin4128S	华占	Huazhan	2017	Hunan	two-lines cross-indica-rice
梦两优华占	Mengliangyouhuazhan	梦S	MengS	华占	Huazhan	2017	China	two-lines cross-indica-rice
泰两优华占	Tailiangyouhuazhan	泰1S	Tai1S	华占	Huazhan	2017	Zhejiang	two-lines cross-indica-rice
望两优华占	Wangliangyouhuazhan	望S	WangS	华占	Huazhan	2017	Hunan	two-lines cross-indica-rice
越两优华占	Yueliangyouhuazhan	广越S	GuangyueS	华占	Huazhan	2017	Guangdong	two-lines cross-indica-rice
简两优黄莉占	Jianliangyouhuanglizhan	简S	JianS	黄莉占	Huanglizhan	2017	China	two-lines cross-indica-rice
梦两优黄莉占	Mengliangyouhuanglizhan	梦S	MengS	黄莉占	Huanglizhan	2017	China	two-lines cross-indica-rice
发两优3301	Faliangyou3301	发S	FaS	闽恢3301	Minhui3301	2017	Guangdong	two-lines cross-indica-rice
徽两优丝苗	Huiliangyousimiao	1892S	1892S	五山丝苗	Wushansimiao	2017	China	two-lines cross-indica-rice
两优二三丝苗	Liangyoudongsansimiao	234S	234S	五山丝苗	Wushansimiao	2017	China	two-lines cross-indica-rice
荃两优丝苗	Quanliangyousimiao	荃211S	Quan211S	五山丝苗	Wushansimiao	2017	China	two-lines cross-indica-rice
华两优6号	Hualiangyou6Hao	华1201S	Hua1201S	扬稻6号	Yangdao6hao	2017	Hubei	two-lines cross-indica-rice
潭两优39	Tanliangyou39	潭农S	TannongS	中早39	Zhongzao39	2017	Jiangxi	two-lines cross-indica-rice
长两优39	Changliangyou39	长早S	ChangzaoS	中早39	Zhongzao39	2017	Jiangxi	two-lines cross-indica-rice
神9优28	Shen9You28	神9A	Shen9A	Q恢28	Qhui28	2018	Guangxi	three-lines cross-indica-rice
林优1005	Linyou1005	林A	LinA	R1005	R1005	2018	Guangxi	three-lines cross-indica-rice
兴3优1141	Xing3You1141	兴3A	Xing3A	R1141	R1141	2018	China	three-lines cross-indica-rice
银丰优187	Yinfengyou187	银丰A	YinfengA	R187	R187	2018	Guangxi	three-lines cross-indica-rice
得月优7727	Deyueyou7727	得月917A	Deyue917A	成恢727	Chenghui727	2018	Sichuan	three-lines cross-indica-rice
德优727	Deyou727	德66A	De66A	成恢727	Chenghui727	2018	Sichuan	three-lines cross-indica-rice
荃优727	Quanyou727	荃9311A	Quan9311A	成恢727	Chenghui727	2018	Hubei	three-lines cross-indica-rice
西大5优727	Xida5You727	西大5A	Xida5A	成恢727	Chenghui727	2018	Chongqing	three-lines cross-indica-rice
川绿优907	Chuanlvyou907	川绿389A	Chuanlu389A	川恢907	Chuanhui907	2018	Sichuan	three-lines cross-indica-rice
福农优676	Funongyou676	福农A	FunongA	福恢676	Fuhui676	2018	Fujian	three-lines cross-indica-rice
广8优676	Guang8You676	广8A	Guang8A	福恢676	Fuhui676	2018	Fujian	three-lines cross-indica-rice
68优华占	68Youhuazhan	968A	968A	华占	Huazhan	2018	Guangxi	three-lines cross-indica-rice
昌优华占	Changyouhuazhan	昌287A	Chang287A	华占	Huazhan	2018	Jiangxi	three-lines cross-indica-rice
创优华占	Chuangyouhuazhan	创3A	Chuang3A	华占	Huazhan	2018	China	three-lines cross-indica-rice
鄂优华占	Eyouhuazhan	鄂丰249A	Efeng249A	华占	Huazhan	2018	Hubei	three-lines cross-indica-rice
广泰优华占	Guangtaiyouhuazhan	广泰A	GuangtaiA	华占	Huazhan	2018	Jiangxi	three-lines cross-indica-rice
隆6优华占	Long6Youhuazhan	隆6A	Long6A	华占	Huazhan	2018	Hunan	three-lines cross-indica-rice
清香优华占	Qingxiangyouhuazhan	清香A	QingxiangA	华占	Huazhan	2018	Guangxi	three-lines cross-indica-rice
桃湘优华占	Taoxiangyouhuazhan	桃湘A	TaoxiangA	华占	Huazhan	2018	China	three-lines cross-indica-rice
裕优华占	Yuyouhuazhan	576A	576A	华占	Huazhan	2018	China	three-lines cross-indica-rice
U优8257	Uyou8257	U8A	U8A	蜀恢257	Shuhui257	2018	Chongqing	three-lines cross-indica-rice
荃早优丝苗	Quanzaoyousimiao	荃早A	QuanzaoA	五山丝苗	Wushansimiao	2018	China	three-lines cross-indica-rice
蓉7优2115	Rong7You2115	蓉7A	Rong7A	雅恢2115	Yahui2115	2018	China	three-lines cross-indica-rice
荃优粤农丝苗	Quanyouyuenongsimiao	荃9311A	Quan9311A	粤农丝苗	Yuenongsimiao	2018	China	three-lines cross-indica-rice
欣荣优粤农丝苗	Xinrongyouyuenongsimiao	欣荣A	XinrongA	粤农丝苗	Yuenongsimiao	2018	China	three-lines cross-indica-rice
早优粤农丝苗	Zaoyouyuenongsimiao	早丰A	ZaofengA	粤农丝苗	Yuenongsimiao	2018	China	three-lines cross-indica-rice
宁籼优42	Ningxianyou42	宁籼2A	Ningxian2A	镇恢42	Zhenhui42	2018	Jiangsu	three-lines cross-indica-rice
秀优207	Xiuyou207	秀水134A	Xiushui134A	R207	R207	2018	China	three-lines cross-japonica-rice
秀优71207	Xiuyou71207	秀71A	Xiu71A	R207	R207	2018	China	three-lines cross-japonica-rice
晶两优510	Jingliangyou510	晶4155S	Jing4155S	R10	R10	2018	China	two-lines cross-indica-rice
玖两优10	Jiuliangyou10	33S	33S	R10	R10	2018	China	two-lines cross-indica-rice
创两优518	Chuangliangyou518	创5S	Chuang5S	R518	R518	2018	Anhui	two-lines cross-indica-rice
E两优78	Eliangyou78	E农1S	Enong1S	R78	R78	2018	China	two-lines cross-indica-rice
旺两优900	Wangliangyou900	W115S	W115S	R900	R900	2018	Hubei	two-lines cross-indica-rice
湘两优900	Xiangliangyou900	广湘24S	Guangxiang24S	R900	R900	2018	Hubei	two-lines cross-indica-rice
隆两优947	Longliangyou947	隆科638S	Longke638S	R947	R947	2018	China	two-lines cross-indica-rice
N两优581	Nliangyou581	N111S	N111S	丙4114	Bing4114	2018	China	two-lines cross-indica-rice
昌两优1号	Changliangyou1Hao	昌S	ChangS	丙4114	Bing4114	2018	Guangxi	two-lines cross-indica-rice
坤两优1号	Kunliangyou1Hao	坤S	KunS	丙4114	Bing4114	2018	Guangxi	two-lines cross-indica-rice
望两优581	Wangliangyou581	望S	WangS	丙4114	Bing4114	2018	China	two-lines cross-indica-rice
卓两优581	Zhuoliangyou581	卓201S	Zhuo201S	丙4114	Bing4114	2018	China	two-lines cross-indica-rice
C两优727	Cliangyou727	C815S	C815S	成恢727	Chenghui727	2018	China	two-lines cross-indica-rice
闽红两优727	Minhongliangyou727	闽红249S	Minhong249S	成恢727	Chenghui727	2018	Fujian	two-lines cross-indica-rice
中广两优727	Zhongguangliangyou727	广YS	GuangYS	成恢727	Chenghui727	2018	China	two-lines cross-indica-rice
深两优31	Shenliangyou31	深08S	Shen08S	华航31	Huahang31	2018	China	two-lines cross-indica-rice
19两优华占	19Liangyouhuazhan	319S	319S	华占	Huazhan	2018	China	two-lines cross-indica-rice
B两优华占	Bliangyouhuazhan	B621S	B621S	华占	Huazhan	2018	China	two-lines cross-indica-rice
N两优8号	Nliangyou8hao	N111S	N111S	华占	Huazhan	2018	China	two-lines cross-indica-rice
金两优华占	Jinliangyouhuazhan	金18S	Jin18S	华占	Huazhan	2018	Hunan	two-lines cross-indica-rice
玖两优华占	Jiuliangyouhuazhan	33S	33S	华占	Huazhan	2018	China	two-lines cross-indica-rice
科两优华占	Keliangyouhuazhan	科S	KeS	华占	Huazhan	2018	Hunan	two-lines cross-indica-rice
茉两优华占	Moliangyouhuazhan	茉01S	Mo01S	华占	Huazhan	2018	Guangxi	two-lines cross-indica-rice
湘两优华占	Xiangliangyouhuazhan	广湘24S	Guangxiang24S	华占	Huazhan	2018	China	two-lines cross-indica-rice
星两优华占	Xingliangyouhuazhan	星88S	Xing88S	华占	Huazhan	2018	China	two-lines cross-indica-rice
晶两优黄莉占	Jingliangyouhuanglizhan	晶4155S	Jing4155S	黄莉占	Huanglizhan	2018	Hainan	two-lines cross-indica-rice
玖两优黄莉占	Jiuliangyouhuanglizhan	33S	33S	黄莉占	Huanglizhan	2018	Hubei	two-lines cross-indica-rice
玖两优佳辐占	Jiuliangyoujiafuzhan	33S	33S	佳辐占	Jiafuzhan	2018	China	two-lines cross-indica-rice
C两优丝苗	Cliangyousimiao	C815S	C815S	五山丝苗	Wushansimiao	2018	China	two-lines cross-indica-rice
银两优丝苗	Yinliangyousimiao	2148S	2148S	五山丝苗	Wushansimiao	2018	China	two-lines cross-indica-rice
深两优8012	Shenliangyou8012	深08S	Shen08S	中恢8012	Zhonghui8012	2018	China	two-lines cross-indica-rice
恒丰优28	Hengfengyou28	恒丰A	HengfengA	Q恢28	Qhui28	2019	China	three-lines cross-indica-rice
神农5优28	Shennong5You28	神农5A	Shennong5A	Q恢28	Qhui28	2019	Chongqing	three-lines cross-indica-rice
神农优428	Shennongyou428	神农4A	Shennong4A	Q恢28	Qhui28	2019	China	three-lines cross-indica-rice
裕丰优158	Yufengyou158	裕丰1A	Yufeng1A	R158	R158	2019	Guangxi	three-lines cross-indica-rice
深优9591	Shenyou9591	深95A	Shen95A	R191	R191	2019	Hunan	three-lines cross-indica-rice
优Ⅰ527	YouⅠ527	优ⅠA	YouⅠA	R527	R527	2019	Jiangxi	three-lines cross-indica-rice
禾5优727	He5You727	禾5A	He5A	成恢727	Chenghui727	2019	Sichuan	three-lines cross-indica-rice
锦丰优727	Jinfengyou727	锦丰A	Jinfenga	成恢727	Chenghui727	2019	Sichuan	three-lines cross-indica-rice
乐3优727	Le3You727	乐3A	Le3A	成恢727	Chenghui727	2019	Sichuan	three-lines cross-indica-rice
玉龙优2727	Yulongyou2727	玉龙2A	Yulong2A	成恢727	Chenghui727	2019	Sichuan	three-lines cross-indica-rice
正优727	Zhengyou727	正902A	Zheng902A	成恢727	Chenghui727	2019	China	three-lines cross-indica-rice
潢优676	Huangyou676	潢达A	HuangdaA	福恢676	Fuhui676	2019	China	three-lines cross-indica-rice
旗1优128	Qi1You128	旗1A	Qi1A	广恢128	Guanghui128	2019	Yunnan	three-lines cross-indica-rice
03优华占	03Youhuazhan	03A	03A	华占	Huazhan	2019	Hunan	three-lines cross-indica-rice
国优华占	Guoyouhuazhan	国丰143A	Guofeng143A	华占	Huazhan	2019	Jiangxi	three-lines cross-indica-rice
美优华占	Meiyouhuazhan	美1A	Mei1A	华占	Huazhan	2019	Hunan	three-lines cross-indica-rice
桃秀优华占	Taoxiuyouhuazhan	桃秀A	TaoxiuA	华占	Huazhan	2019	China	three-lines cross-indica-rice
袁优华占	Yuanyouhuazhan	F5-42A	F5-42A	华占	Huazhan	2019	Hunan	three-lines cross-indica-rice
福农优3301	Funongyou3301	福农A	FunongA	闽恢3301	Minhui3301	2019	China	three-lines cross-indica-rice
川农优657	Chuannongyou657	川农6A	Chuannong6A	蜀恢257	Shuhui257	2019	Sichuan	three-lines cross-indica-rice
荃优548	Quanyou548	荃9311A	Quan9311A	蜀恢548	Shuhui548	2019	China	three-lines cross-indica-rice
川康优丝苗	Chuankangyousimiao	川康606A	Chuankang606A	五山丝苗	Wushansimiao	2019	China	three-lines cross-indica-rice
川优五山	Chuanyouwushan	川608A	Chuan608A	五山丝苗	Wushansimiao	2019	China	three-lines cross-indica-rice
川浙优丝苗	Chuanzheyousimiao	川浙A	ChuanzheA	五山丝苗	Wushansimiao	2019	China	three-lines cross-indica-rice
蓉优丝苗	Rongyousimiao	蓉521A	Rong521A	五山丝苗	Wushansimiao	2019	China	three-lines cross-indica-rice
川345优2115	Chuan345You2115	川345A	Chuan345A	雅恢2115	Yahui2115	2019	China	three-lines cross-indica-rice
旌3优2115	Jing3You2115	旌3A	Jing3A	雅恢2115	Yahui2115	2019	Sichuan	three-lines cross-indica-rice
峰晟优9113	Fengshengyou9113	峰晟A	FengshengA	岳恢9113	Yuehui9113	2019	Hunan	three-lines cross-indica-rice
福农优9802	Funongyou9802	福农A	FunongA	粤恢9802	Yuehui9802	2019	Fujian	three-lines cross-indica-rice
昌盛优粤农丝苗	Changshengyouyuenongsimiao	昌盛843A	Changsheng843A	粤农丝苗	Yuenongsimiao	2019	Guangdong	three-lines cross-indica-rice
广8优粤农丝苗	Guang8Youyuenongsimiao	广8A	Guang8A	粤农丝苗	Yuenongsimiao	2019	China	three-lines cross-indica-rice
广泰优粤农丝苗	Guangtaiyouyuenongsimiao	广泰A	GuangtaiA	粤农丝苗	Yuenongsimiao	2019	China	three-lines cross-indica-rice
恒丰优粤农丝苗	Hengfengyouyuenongsimiao	恒丰A	HengfengA	粤农丝苗	Yuenongsimiao	2019	China	three-lines cross-indica-rice
吉田优粤农丝苗	Jitianyouyuenongsimiao	吉田A	JitianA	粤农丝苗	Yuenongsimiao	2019	China	three-lines cross-indica-rice
荣优粤农丝苗	Rongyouyuenongsimiao	荣丰A	RongfengA	粤农丝苗	Yuenongsimiao	2019	China	three-lines cross-indica-rice
桃优粤农丝苗	Taoyouyuenongsimiao	桃农1A	Taonong1A	粤农丝苗	Yuenongsimiao	2019	China	three-lines cross-indica-rice
内香优8012	Neixiangyou8012	内香10A	Neixiang10A	中恢8012	Zhonghui8012	2019	Jiangxi	three-lines cross-indica-rice
华两优10	Hualiangyou10	华1037S	Hua1037S	R10	R10	2019	Hunan	two-lines cross-indica-rice
简两优10	Jianliangyou10	简S	JianS	R10	R10	2019	Hunan	two-lines cross-indica-rice
梦两优10	Mengliangyou10	梦S	MengS	R10	R10	2019	China	two-lines cross-indica-rice
E两优171	Eliangyou171	E农1S	Enong1S	R171	R171	2019	Hubei	two-lines cross-indica-rice
隆两优3301	Longliangyou3301	隆科638S	Longke638S	R3301	R3301	2019	China	two-lines cross-indica-rice
南两优362	Nanliangyou362	南11S	Nan11S	R362	R362	2019	Guangdong	two-lines cross-indica-rice
晶两优991	Jingliangyou991	晶4155S	Jing4155S	R991	R991	2019	China	two-lines cross-indica-rice
东两优814	Dongliangyou814	东81S	Dong81S	丙4114	Bing4114	2019	Guangxi	two-lines cross-indica-rice
禾两优676	Heliangyou676	禾9S	He9S	福恢676	Fuhui676	2019	Fujian	two-lines cross-indica-rice
元两优676	Yuanliangyou676	元亨S	YuanhengS	福恢676	Fuhui676	2019	Fujian	two-lines cross-indica-rice
T两优华占	Tliangyouhuazhan	T108S	T108S	华占	Huazhan	2019	Fujian	two-lines cross-indica-rice
昌两优华占	Changliangyouhuazhan	昌S	ChangS	华占	Huazhan	2019	Guangxi	two-lines cross-indica-rice
春两优华占	Chunliangyouhuazhan	春6S	Chun6S	华占	Huazhan	2019	China	two-lines cross-indica-rice
丰两优华占	Fengliangyouhuazhan	F136S	F136S	华占	Huazhan	2019	China	two-lines cross-indica-rice
福两优华占	Fuliangyouhuazhan	福228S	Fu228S	华占	Huazhan	2019	Hunan	two-lines cross-indica-rice
恒两优华占	Hengliangyouhuazhan	恒59S	Heng59S	华占	Huazhan	2019	Hunan	two-lines cross-indica-rice
琻两优华占	Jinliangyouhuazhan	华琻858S	Huajin858S	华占	Huazhan	2019	China	two-lines cross-indica-rice
坤两优华占	Kunliangyouhuazhan	坤S	KunS	华占	Huazhan	2019	Guangxi	two-lines cross-indica-rice
两优17华占	Liangyou17Huazhan	5317S	5317S	华占	Huazhan	2019	China	two-lines cross-indica-rice
两优57华占	Liangyou57Huazhan	574-1S	574-1S	华占	Huazhan	2019	China	two-lines cross-indica-rice
奇两优华占	Qiliangyouhuazhan	075S	075S	华占	Huazhan	2019	China	two-lines cross-indica-rice
乾两优华占	Qianliangyouhuazhan	乾S	QianS	华占	Huazhan	2019	Guangxi	two-lines cross-indica-rice
全两优华占	Quanliangyouhuazhan	全1S	Quan1S	华占	Huazhan	2019	Hubei	two-lines cross-indica-rice
禧两优华占	Xiliangyouhuazhan	禧1815S	Xi1815S	华占	Huazhan	2019	China	two-lines cross-indica-rice
裕两优华占	Yuliangyouhuazhan	N779S	N779S	华占	Huazhan	2019	Anhui	two-lines cross-indica-rice
亚两优黄莉占	Yaliangyouhuanglizhan	亚43S	Ya43S	黄莉占	Huanglizhan	2019	Hubei	two-lines cross-indica-rice
Q两优丝苗	Qliangyousimiao	全151S	Quan151S	五山丝苗	Wushansimiao	2019	China	two-lines cross-indica-rice
春两优534	Chunliangyou534	春6S	Chun6S	五山丝苗	Wushansimiao	2019	China	two-lines cross-indica-rice
巧两优丝苗	Qiaoliangyousimiao	喜08S	Xi08S	五山丝苗	Wushansimiao	2019	Anhui	two-lines cross-indica-rice
喜两优丝苗	Xiliangyousimiao	喜06S	Xi06S	五山丝苗	Wushansimiao	2019	Anhui	two-lines cross-indica-rice
C两优粤农丝苗	Cliangyouyuenongsimiao	C518S	C518S	粤农丝苗	Yuenongsimiao	2019	China	two-lines cross-indica-rice
徽两优粤农丝苗	Huiliangyouyuenongsimiao	1892S	1892S	粤农丝苗	Yuenongsimiao	2019	China	two-lines cross-indica-rice
锦两优22	Jinliangyou22	锦4128S	Jin4128S	中早22	Zhongzao22	2019	China	two-lines cross-indica-rice
9两优39	9Liangyou	9771S	9771S	中早39	Zhongzao39	2019	Jiangxi	two-lines cross-indica-rice
淳丰优1028	Chunfengyou1028	淳丰A	ChunfengA	R1028	R1028	2020	Hubei	three-lines cross-indica-rice
荃优325	Quanyou325	荃9311A	Quan9311A	R325	R325	2020	China	three-lines cross-indica-rice
安优871	Anyou871	安丰A	AnfengA	昌恢871	Changhui871	2020	China	three-lines cross-indica-rice
川康优727	Chuankangyou727	川康606A	Chuankang606A	成恢727	Chenghui727	2020	China	three-lines cross-indica-rice
潢优727	Huangyou727	潢达A	HuangdaA	成恢727	Chenghui727	2020	China	three-lines cross-indica-rice
锦花优627	Jinhuayou627	锦花6A	Jinhua6A	成恢727	Chenghui727	2020	Sichuan	three-lines cross-indica-rice
瑞优727	Ruiyou727	瑞68A	Rui68A	成恢727	Chenghui727	2020	China	three-lines cross-indica-rice
西大8优727	Xida8You727	西大8A	Xida8A	成恢727	Chenghui727	2020	Chongqing	three-lines cross-indica-rice
宜优727	Yiyou727	宜香1A	Yixiang1A	成恢727	Chenghui727	2020	China	three-lines cross-indica-rice
18优华占	18Youhuazhan	18A	18A	华占	Huazhan	2020	Fujian	three-lines cross-indica-rice
崇优华占	Chongyouhuazhan	崇农A	ChongnongA	华占	Huazhan	2020	Hubei	three-lines cross-indica-rice
富优华占	Fuyouhuazhan	富18A	Fu18A	华占	Huazhan	2020	China	three-lines cross-indica-rice
广明优华占	Guangmingyouhuazhan	广明A	GuangmingA	华占	Huazhan	2020	China	three-lines cross-indica-rice
广优华占	Guangyouhuazhan	广香A	GuangxiangA	华占	Huazhan	2020	China	three-lines cross-indica-rice
豪优华占	Haoyouhuazhan	4716A	4716A	华占	Huazhan	2020	Anhui	three-lines cross-indica-rice
华6优华占	Hua6Youhuazhan	华6A	Hua6A	华占	Huazhan	2020	China	three-lines cross-indica-rice
瑞优华占	Ruiyouhuazhan	瑞68A	Rui68A	华占	Huazhan	2020	China	three-lines cross-indica-rice
湘融优华占	Xiangrongyouhuazhan	湘融A	XiangrongA	华占	Huazhan	2020	Anhui	three-lines cross-indica-rice
新泰优华占	Xintaiyouhuazhan	新泰A	XintaiA	华占	Huazhan	2020	Guangdong	three-lines cross-indica-rice
创源优151	Chuangyuanyou151	创源A	ChuangyuanA	江恢151	Jianghui151	2020	Fujian	three-lines cross-indica-rice
U早优548	Uzaoyou548	U早1A	Uzao1A	蜀恢548	Shuhui548	2020	Chongqing	three-lines cross-indica-rice
川农7优58	Chuannong7You58	川农7A	Chuannong7A	蜀恢548	Shuhui548	2020	Sichuan	three-lines cross-indica-rice
金龙优548	Jinlongyou548	金龙A	JinlongA	蜀恢548	Shuhui548	2020	China	three-lines cross-indica-rice
川绿优丝苗	Chuanlvyousimiao	川609A	Chuan609A	五山丝苗	Wushansimiao	2020	China	three-lines cross-indica-rice
内6优五山丝苗	Nei6Youwushansimiao	内香6A	Neixiang6A	五山丝苗	Wushansimiao	2020	Yunnan	three-lines cross-indica-rice
国豪优2115	Guohaoyou2115	国豪1A	Guohao1A	雅恢2115	Yahui2115	2020	China	three-lines cross-indica-rice
荃优2115	Quanyou2115	荃9311A	Quan9311A	雅恢2115	Yahui2115	2020	Sichuan	three-lines cross-indica-rice
川康优粤农丝苗	Chuankangyouyuenongsimiao	川康606A	Chuankang606A	粤农丝苗	Yuenongsimiao	2020	China	three-lines cross-indica-rice
华盛优粤农丝苗	Huashengyouyuenongsimiao	华盛A	HuashengA	粤农丝苗	Yuenongsimiao	2020	China	three-lines cross-indica-rice
晶泰优粤农丝苗	Jingtaiyouyuenongsimiao	晶泰A	JingtaiA	粤农丝苗	Yuenongsimiao	2020	China	three-lines cross-indica-rice
蓉7优粤农丝苗	Rong7Youyuenongsimiao	蓉7A	Rong7A	粤农丝苗	Yuenongsimiao	2020	China	three-lines cross-indica-rice
五乡优粤农丝苗	Wuxiangyouyuenongsimiao	五乡优粤农丝苗五乡A	WuxiangyouyuenongsimiaowuxiangA	粤农丝苗	Yuenongsimiao	2020	China	three-lines cross-indica-rice
五乡优粤农丝苗	Wuxiangyouyuenongsimiao	五乡优粤农丝苗五乡A	WuxiangyouyuenongsimiaowuxiangA	粤农丝苗	Yuenongsimiao	2020	China	three-lines cross-indica-rice
君两优198	Junliangyou198	君S	JunS	R198	R198	2020	China	two-lines cross-indica-rice
两优1598	Liangyou1598	瑞丰15S	Ruifeng15S	R198	R198	2020	Anhui	two-lines cross-indica-rice
两优198	Liangyou198	313S	313S	R198	R198	2020	China	two-lines cross-indica-rice
生两优273	Shengliangyou273	生730S	Sheng730S	R273	R273	2020	Hunan	two-lines cross-indica-rice
深两优608	Shenliangyou608	深08S	Shen08S	R608	R608	2020	China	two-lines cross-indica-rice
吨两优900	Dunliangyou900	吨S	DunS	R900	R900	2020	China	two-lines cross-indica-rice
玖两优980	Jiuliangyou980	33S	33S	R980	R980	2020	China	two-lines cross-indica-rice
珍两优4114	Zhenliangyou4114	珍20S	Zhen20S	丙4114	Bing4114	2020	China	two-lines cross-indica-rice
M两优727	Mliangyou727	MS1	MS1	成恢727	Chenghui727	2020	Guizhou	two-lines cross-indica-rice
巡两优838	Xunliangyou838	巡天13S	Xuntian13S	辐恢838	Fuhui838	2020	Guangxi	two-lines cross-indica-rice
巡两优838	Xunliangyou838	巡天13S	Xuntian13S	辐恢838（小粒）	Fuhui838（Small grain）	2020	Guangxi	two-lines cross-indica-rice
华两优2834	Hualiangyou2834	华1228S	Hua1228S	华3234	Hua3234	2020	China	two-lines cross-indica-rice
华两优3734	Hualiangyou3734	华1037S	Hua1037S	华3234	Hua3234	2020	Hubei	two-lines cross-indica-rice
春9两优华占	Chun9Liangyouhuazhan	春199S	Chun199S	华占	Huazhan	2020	China	two-lines cross-indica-rice
冠两优华占	Guanliangyouhuazhan	冠S	GuanS	华占	Huazhan	2020	Hunan	two-lines cross-indica-rice
华两优华占	Hualiangyouhuazhan	华6S	Hua6S	华占	Huazhan	2020	Guangdong	two-lines cross-indica-rice
辉两优华占	Huiliangyouhuazhan	辉505S	Hui505S	华占	Huazhan	2020	China	two-lines cross-indica-rice
科裕两优华占	Keyuliangyouhuazhan	裕S	YuS	华占	Huazhan	2020	Hunan	two-lines cross-indica-rice
利两优华占	Liliangyouhuazhan	利S	LiS	华占	Huazhan	2020	China	two-lines cross-indica-rice
麟两优华占	Linliangyouhuazhan	麟S	LinS	华占	Huazhan	2020	China	two-lines cross-indica-rice
民两优华占	Minliangyouhuazhan	民丰520S	Minfeng520S	华占	Huazhan	2020	China	two-lines cross-indica-rice
平两优华占	Pingliangyouhuazhan	平S	PingS	华占	Huazhan	2020	Hunan	two-lines cross-indica-rice
荃两优华占	Quanliangyouhuazhan	荃211S	Quan211S	华占	Huazhan	2020	Anhui	two-lines cross-indica-rice
爽两优华占	Shuangliangyouhuazhan	爽1S	Shuang1S	华占	Huazhan	2020	China	two-lines cross-indica-rice
皖两优华占	Wanliangyouhuazhan	皖2305S	Wan2305S	华占	Huazhan	2020	Hubei	two-lines cross-indica-rice
喜两优华占	Xiliangyouhuazhan	喜06S	Xi06S	华占	Huazhan	2020	Anhui	two-lines cross-indica-rice
俊两优黄莉占	Junliangyouhuanglizhan	俊S	JunS	黄莉占	Huanglizhan	2020	Hunan	two-lines cross-indica-rice
麟两优黄莉占	Linliangyouhuanglizhan	麟S	LinS	黄莉占	Huanglizhan	2020	China	two-lines cross-indica-rice
彦两优黄莉占	Yanliangyouhuanglizhan	彦S	YanS	黄莉占	Huanglizhan	2020	Hunan	two-lines cross-indica-rice
赞两优黄莉占	Zanliangyouhuanglizhan	赞6158S	Zan6158S	黄莉占	Huanglizhan	2020	China	two-lines cross-indica-rice
增两优黄莉占	Zengliangyouhuanglizhan	增S	ZengS	黄莉占	Huanglizhan	2020	Hunan	two-lines cross-indica-rice
两优180	Liangyou180	N15S	N15S	南恢180	Nanhui180	2020	China	two-lines cross-indica-rice
创两优丝苗	Chuangliangyousimiao	创5S	Chuang5S	五山丝苗	Wushansimiao	2020	China	two-lines cross-indica-rice
靓两优丝苗	Liangliangyousimiao	靓S	LiangS	五山丝苗	Wushansimiao	2020	Hunan	two-lines cross-indica-rice
宁两优丝苗	Ningliangyousimiao	宁296S	Ning296S	五山丝苗	Wushansimiao	2020	China	two-lines cross-indica-rice
平两优丝苗	Pingliangyousimiao	平S	PingS	五山丝苗	Wushansimiao	2020	Hunan	two-lines cross-indica-rice
全两优534	Quanliangyou534	全1S	Quan1S	五山丝苗	Wushansimiao	2020	China	two-lines cross-indica-rice
深两优五山丝苗	Shenliangyouwushansimiao	深08S	Shen08S	五山丝苗	Wushansimiao	2020	China	two-lines cross-indica-rice
越两优丝苗	Yueliangyousimiao	越隆S	YuelongS	五山丝苗	Wushansimiao	2020	Guangxi	two-lines cross-indica-rice
浙两优丝苗	Zheliangyousimiao	浙科17S	Zheke17S	五山丝苗	Wushansimiao	2020	Guangxi	two-lines cross-indica-rice
晶两优2115	Jingliangyou2115	晶4155S	Jing4155S	雅恢2115	Yahui2115	2020	China	two-lines cross-indica-rice
深两优2115	Shenliangyou2115	深08S	Shen08S	雅恢2115	Yahui2115	2020	China	two-lines cross-indica-rice
中广两优2115	Zhongguangliangyou2115	广YS	GuangYS	雅恢2115	Yahui2115	2020	China	two-lines cross-indica-rice
陵两优739	Lingliangyou739	湘陵750S	Xiangling750S	中早39	Zhongzao39	2020	Jiangxi	two-lines cross-indica-rice
锦优901	Jinyou901	锦1A	Jin1A	R901	R901	2021	Sichuan	three-lines cross-indica-rice
蜀6优177	Shu6You177	蜀6A	Shu6A	成恢177	Chenghui177	2021	Sichuan	three-lines cross-indica-rice
西大9优727	Xida9You727	西大9A	Xida9A	成恢727	Chenghui727	2021	Zhongqing	three-lines cross-indica-rice
锦优90	Jinyou90	锦花6A	Jinhua6A	川恢907	Chuanhui907	2021	Sichuan	three-lines cross-indica-rice
锦花优907	Jinhuayou907	锦花4A	Jinhua4A	川恢907	Chuanhui907	2021	Sichuan	three-lines cross-indica-rice
花优707	Huayou707	花香7A	Huaxiang7A	川恢907	Chuanhui907	2021	Sichuan	three-lines cross-indica-rice
叒丰优838	Ruofengyou838	叒丰A	RuofengA	辐恢838	Fuhui838	2021	Guangxi	three-lines cross-indica-rice
荃优676	Quanyou676	荃9311A	Quan9311A	福恢676	Fuhui676	2021	Fujian	three-lines cross-indica-rice
宁12优华占	Ning12Youhuazhan	宁12A	Ning12A	华占	Huazhan	2021	Fujian	three-lines cross-indica-rice
广龙优华占	Guanglongyouhuazhan	广龙A	GuanglongA	华占	Huazhan	2021	Guangdong	three-lines cross-indica-rice
富香优168	Fuxiangyou168	86A	86A	华占	Huazhan	2021	Guangxi	three-lines cross-indica-rice
朝优华占	Chaoyouhuazhan	朝1A	Chao1A	华占	Huazhan	2021	Hunan	three-lines cross-indica-rice
宁12优039	Ning12You039	宁12A	Ning12A	泉恢039	Quanhui039	2021	Fujian	three-lines cross-indica-rice
川农优538	Chuannongyou538	川农6A	Chuannong6A	蜀恢538	Shuhui538	2021	Zhongqing	three-lines cross-indica-rice
特优600	Teyou600	龙特甫A	LongtefuA	蜀恢600	Shuhui600	2021	Guangxi	three-lines cross-indica-rice
德优五山	Deyouwushan	德香074A	Dexiang074A	五山丝苗	Wushansimiao	2021	Sichuan	three-lines cross-indica-rice
荃广优丝苗	Quanguangyousimiao	荃广A	QuanguangA	五山丝苗	Wushansimiao	2021	Anhui	three-lines cross-indica-rice
甜香优115	Tianxiangyou115	早香A	ZaoxiangA	雅恢2115	Yahui2115	2021	Sichuan	three-lines cross-indica-rice
蓉6优2115	Rong6You2115	蓉6A	Rong6A	雅恢2115	Yahui2115	2021	Sichuan	three-lines cross-indica-rice
吉田优2115	Jitianyou2115	吉田A	JitianA	雅恢2115	Yahui2115	2021	Sichuan	three-lines cross-indica-rice
川优2115	Chuanyou2115	川106A	Chuan106A	雅恢2115	Yahui2115	2021	Sichuan	three-lines cross-indica-rice
雅优2115	Yayou2115	雅1A	Ya1A	雅恢2115	Yahui2115	2021	Sichuan	three-lines cross-indica-rice
泰丰优2115	Taifengyou2115	泰丰A	TaifengA	雅恢2115	Yahui2115	2021	Sichuan	three-lines cross-indica-rice
两优6178	Liangyou6178	6102S	6102S	R78	R78	2021	Anhui	two-lines cross-indica-rice
两优5778	Liangyou5778	574－1S	574－1S	R78	R78	2021	Anhui	two-lines cross-indica-rice
闽红两优177	Minhongliangyou177	闽红249S	Minhong249S	成恢177	Chenghui177	2021	Fujian	two-lines cross-indica-rice
虬两优676	Qiuliangyou676	虬S	QiuS	福恢676	Fuhui676	2021	Fujian	two-lines cross-indica-rice
榕夏两优676	Rongxialiangyou676	榕夏S	RongxiaS	福恢676	Fuhui676	2021	Fujian	two-lines cross-indica-rice
两优8676	Liangyou8676	Bph68S	Bph68S	福恢676	Fuhui676	2021	Fujian	two-lines cross-indica-rice
格两优华占	Geliangyouhuazhan	格276S	Ge276S	华占	Huazhan	2021	Hubei	two-lines cross-indica-rice
易两优华占	Yiliangyouhuazhan	易S	YiS	华占	Huazhan	2021	Hubei	two-lines cross-indica-rice
两优T33	LiangyouT33	T10S	T10S	华占	Huazhan	2021	Anhui	two-lines cross-indica-rice
生两优华占	Shengliangyouhuazhan	生56S	Sheng56S	华占	Huazhan	2021	Anhui	two-lines cross-indica-rice
广秀两优华占	Guangxiuliangyouhuazhan	广秀S	GuangxiuS	华占	Huazhan	2021	Jiangxi	two-lines cross-indica-rice
弘两优华占	Hongliangyouhuazhan	弘S	HongS	华占	Huazhan	2021	Jiangxi	two-lines cross-indica-rice
英两优华占	Yingliangyouhuazhan	英S	YingS	华占	Huazhan	2021	Hunan	two-lines cross-indica-rice
禾两优9009	Heliangyou9009	禾9S	He9S	南恢009	Nanhui009	2021	Guangxi	two-lines cross-indica-rice
深两优689	Shenliangyou689	深08S	Shen08S	温恢689	Wenhui689	2021	Zhejiang	two-lines cross-indica-rice
浙两优534	Zheliangyou534	浙科82S	Zheke82S	五山丝苗	Wushansimiao	2021	Anhui	two-lines cross-indica-rice
民两优丝苗	Minliangyousimiao	民丰520S	Minfeng520S	五山丝苗	Wushansimiao	2021	Hunan	two-lines cross-indica-rice
绵两优2115	Mianliangyou2115	绵13S	Mian13S	雅恢2115	Yahui2115	2021	Sichuan	two-lines cross-indica-rice
南两优6号	Nanliangyou6Hao	南11S	Nan11S	扬稻6号	Yangdao6Hao	2021	Guangdong	two-lines cross-indica-rice
泰两优粤农丝苗	Tailiangyouyuenongsimiao	泰1S	Tai1S	粤农丝苗	Yuenongsimiao	2021	Guangxi	two-lines cross-indica-rice
